# Supplementary material for: The Use of SNP Markers for Linkage Mapping in Diploid and Tetraploid Peanuts
Source: G3 (Bethesda). 2013 Nov 8;4(1):89–96. doi: 10.1534/g3.113.007617 (PMC3887543; doi:10.1534/g3.113.007617)
Supplement: Supporting Information [file supp_g3.113.007617_FileS1.xlsx]

## Sheet: Diploid map
Map diploid		Genome A
Marker name	Abreviation Nagy et al.	cM	LG
				J003	J004	J005	J006	J007	J008	J010	J011	J012	J013	J015	J016	J019	J020	J021	J022	J024	J025	J026	J030	J034	J035	J036	J037	J039	J043	J044	J046	J054	J055	J060	J061	J066	J067	J069	J070	J071	J072	J074	J075	J077	J079	J080	J082	J084	J085
DS-c9263_191	SNP1035	0	A1	-	H	A	B	A	B	B	A	A	B	A	B	B	-	B	B	-	-	B	B	A	B	B	B	-	B	-	B	H	-	A	A	A	A	B	A	B	B	B	A	H	B	H	B	A	B
DS-c1383_590	SNP370	0	A1	H	H	A	B	A	B	B	A	A	B	A	B	B	A	B	B	A	B	B	B	A	B	B	B	H	B	A	B	H	-	A	A	A	A	B	A	B	B	B	A	H	B	H	B	A	B
DS-c4214_1102	SNP716	0	A1	H	H	A	B	A	B	B	A	A	B	A	B	H	A	B	B	A	B	B	B	A	B	B	B	A	-	A	B	H	-	A	A	A	A	B	A	B	B	B	A	H	B	H	B	A	B
TC2E05		0.6	A1	H	H	A	B	H	B	B	A	A	B	A	B	B	A	B	B	A	B	B	B	A	B	B	B	H	B	A	B	H	B	A	A	A	A	B	A	B	B	B	A	H	B	H	B	A	B
DS-c1562_542	SNP415	6.3	A1	H	H	A	B	H	B	B	A	A	B	A	B	B	A	B	B	A	B	B	B	A	B	B	B	H	B	A	A	B	-	A	A	A	A	A	A	B	B	B	A	H	B	H	B	A	B
DS-c17603_90	SNP454	11.7	A1	-	A	A	B	H	-	B	A	A	B	A	-	-	A	B	B	A	-	B	B	B	B	B	B	A	-	A	A	B	-	A	B	A	B	A	A	-	B	-	B	H	A	H	B	A	B
DS-c13546_273	SNP363	17.3	A1	-	A	-	B	H	B	B	A	A	B	A	B	B	-	B	B	-	-	A	B	B	B	B	B	-	-	-	-	B	-	-	B	B	B	A	H	-	B	B	B	H	A	-	B	-	B
TOG897646	SNP78	17.3	A1	-	A	A	B	H	B	B	A	A	B	A	-	-	A	B	B	A	-	A	B	B	B	B	B	A	-	-	A	B	-	A	B	B	B	A	H	-	B	-	B	H	A	H	B	A	B
DS-c5189_186	SNP797	19.3	A1	B	A	B	A	H	B	B	A	A	B	A	B	B	A	B	B	A	B	A	B	B	B	B	B	A	B	A	A	A	-	A	B	B	B	A	H	B	B	B	B	A	A	H	B	A	B
DS-c21594_45	SNP514	20.6	A1	H	A	B	A	H	B	B	A	A	B	A	B	B	A	B	B	A	B	A	B	B	B	B	B	A	B	A	A	A	-	A	B	B	B	A	H	B	B	B	B	A	A	H	B	A	B
DS-c2443_410	SNP555	22.3	A1	H	A	B	A	H	B	B	A	A	B	A	B	B	A	B	B	B	A	A	B	B	B	B	H	A	B	A	A	A	-	A	B	B	B	A	H	B	B	B	B	A	A	H	B	A	B
DS-c2532_722	SNP565	23.2	A1	H	A	B	A	H	B	B	A	A	B	A	B	B	A	B	B	B	A	A	B	B	B	B	H	A	B	A	A	A	-	A	B	B	B	A	H	B	B	B	H	A	A	H	B	A	B
TOG897306	SNP73	23.2	A1	B	A	B	A	H	B	B	A	A	B	A	B	B	H	B	B	B	A	A	B	B	B	B	H	H	B	H	H	A	-	A	B	B	B	A	H	B	B	B	H	A	A	H	B	A	B
Seq16G8		23.2	A1	H	H	B	H	H	H	B	-	A	B	A	H	B	A	B	B	B	A	H	B	B	B	B	H	H	B	H	H	A	B	A	-	B	B	-	H	B	B	B	H	A	A	H	B	A	B
RN23A07		23.2	A1	B	A	B	-	H	B	B	A	A	-	A	B	B	A	B	B	B	A	A	B	B	B	-	A	A	B	A	A	A	B	A	B	B	B	A	H	B	B	H	H	A	A	H	B	A	B
DS-c1095_330	SNP271	26.8	A1	B	A	B	A	B	B	B	A	B	B	A	B	B	A	B	B	B	A	A	B	B	B	B	A	A	B	B	A	A	-	A	B	B	B	A	H	B	B	B	H	A	A	H	B	A	B
DS-c19099_261	SNP484	26.8	A1	B	A	B	A	B	B	B	A	B	B	A	B	B	A	B	B	B	A	A	B	B	B	B	A	A	B	B	A	A	-	A	B	B	B	A	H	B	B	B	H	A	A	H	B	A	B
DS-c11080_157	SNP278	26.8	A1	B	A	B	A	B	B	B	A	B	B	A	B	B	A	B	B	B	A	A	B	B	B	B	A	A	B	B	A	A	-	A	B	B	B	A	H	B	B	B	H	A	A	H	B	A	B
DS-c18644_173	SNP471	27.5	A1	B	A	B	A	B	B	B	A	B	B	A	B	B	A	B	B	B	A	A	B	B	B	B	A	A	B	B	A	B	-	A	B	B	B	A	H	B	B	B	H	A	A	H	B	A	B
DS-c17991_98	SNP460	27.5	A1	B	A	B	A	B	B	B	A	B	B	A	B	B	A	B	B	B	A	A	B	B	B	B	A	A	B	B	A	B	-	A	B	B	B	A	H	B	B	B	H	A	A	H	B	A	B
Ah-193		29.7	A1	B	B	B	A	B	B	B	-	B	B	-	B	B	-	B	B	B	A	-	B	B	B	B	-	A	B	B	-	B	B	-	B	B	B	-	A	B	B	B	A	A	-	A	-	A	B
DS-c761_64	SNP947	32.8	A1	B	B	B	A	B	B	B	A	B	B	A	B	B	A	B	B	B	A	A	B	A	B	B	A	H	B	B	A	B	-	A	B	B	B	A	H	B	B	B	H	A	A	H	A	H	B
TOG894987_466	SNP19	32.8	A1	B	B	B	A	B	B	B	A	B	B	A	B	B	A	B	B	B	A	A	B	A	-	B	A	A	B	B	A	B	B	A	-	B	B	A	H	B	B	B	H	-	A	A	A	B	B
DS-c2286_201	SNP536	32.8	A1	B	B	B	A	B	B	B	A	B	B	A	B	B	A	B	B	B	A	A	B	A	B	B	A	A	B	B	A	B	-	A	B	B	B	A	H	B	B	B	H	A	A	H	A	H	B
DS-c5813_1008	SNP848	32.8	A1	B	B	B	A	B	B	B	A	B	B	A	B	-	A	B	B	B	A	A	B	A	B	B	A	A	B	-	A	B	-	A	B	B	B	A	H	B	B	B	H	A	A	H	A	H	B
DS-c5807_604	SNP846	32.8	A1	B	B	B	A	B	-	B	H	B	B	A	B	-	H	-	B	-	H	A	-	A	B	B	H	H	-	B	H	B	-	A	B	B	B	A	H	B	B	B	H	H	H	H	A	H	B
TOG894987		32.8	A1	B	B	B	A	B	B	B	A	B	B	A	B	B	A	B	B	B	A	A	B	A	B	B	A	A	B	B	A	B	-	A	B	B	B	A	H	B	B	B	H	A	A	H	A	H	B
Ah21		32.8	A1	B	B	B	A	B	B	B	A	B	B	A	B	B	A	B	B	B	A	A	B	A	B	B	A	A	B	B	A	B	B	A	B	B	B	A	H	B	B	B	H	A	A	H	A	H	B
DS-c4584_63	SNP747	37.4	A1	B	B	B	A	B	B	B	A	B	B	A	B	B	A	B	B	B	A	A	B	A	B	B	A	A	A	B	A	H	-	A	B	B	B	A	B	B	B	B	H	A	B	B	B	B	B
DS-c5353_469	SNP808	40.2	A1	B	B	B	A	B	B	B	A	B	B	A	B	B	A	B	B	B	A	H	B	A	B	B	A	A	A	B	A	H	-	A	B	B	B	A	B	B	B	A	H	A	B	B	B	B	B
DS-c6084_79	SNP866	45	A1	B	B	B	A	B	A	B	B	B	B	A	B	B	A	B	B	A	A	H	B	A	B	B	A	A	A	B	A	H	-	A	B	B	B	B	B	B	B	A	H	A	B	B	B	B	B
DS-c13239_201	SNP355	45	A1	B	B	B	A	B	A	B	B	B	B	A	B	B	A	B	B	A	A	H	B	A	B	B	A	A	A	B	A	H	-	A	B	B	B	B	B	B	B	A	H	A	B	B	B	B	B
TOG961504	SNP236	45	A1	B	B	B	A	B	A	B	B	B	B	A	B	B	-	B	B	A	A	H	B	A	B	B	A	-	-	H	A	H	-	A	B	B	B	B	B	B	B	A	H	A	B	B	B	B	B
TOG902998	SNP148	45.7	A1	-	B	B	A	B	-	B	B	B	B	A	B	-	-	B	B	-	-	H	B	A	B	B	A	-	-	-	-	H	-	-	B	B	B	B	B	B	B	H	H	A	B	B	B	B	B
DS-c9674_219	SNP1056	49.2	A1	B	B	B	A	B	A	B	B	B	B	A	B	B	A	H	B	A	A	H	B	A	B	B	A	A	A	B	A	H	-	A	B	H	B	B	B	B	B	A	H	B	B	B	B	B	B
DS-c1206_610	SNP307	49.9	A1	B	B	B	A	B	A	B	B	B	B	A	B	B	A	H	B	A	A	H	B	A	B	B	B	A	A	B	A	B	-	A	B	H	B	B	B	B	B	A	H	B	B	B	B	B	B
TC27H12		49.9	A1	B	B	B	A	B	A	B	B	B	B	A	B	B	A	H	B	A	A	A	B	A	B	B	B	A	A	B	A	B	B	A	B	B	B	B	B	B	B	A	H	B	B	B	B	B	B
Seq3B5		49.9	A1	B	B	B	A	B	A	B	B	B	H	A	B	B	A	A	B	A	A	A	B	A	B	B	B	A	A	B	A	B	B	A	B	B	B	B	B	B	B	A	A	B	B	B	B	B	B
DS-c4560_244	SNP744	50.7	A1	B	B	B	A	B	A	B	B	B	B	A	H	B	A	H	B	A	B	A	B	A	B	B	B	A	A	H	A	B	-	A	B	B	B	B	B	B	B	A	H	B	B	H	B	B	B
TOG896530	SNP52	52.4	A1	B	B	B	A	B	A	B	B	B	A	A	A	B	A	H	B	A	B	A	B	A	B	B	B	A	A	B	A	B	-	A	B	B	B	B	B	B	B	A	H	B	B	B	B	B	B
DS-c4065_840	SNP706	54.3	A1	B	B	B	A	B	A	B	B	B	A	A	A	B	A	H	B	A	B	A	B	A	B	B	B	A	A	B	A	B	-	A	A	B	A	B	B	B	B	A	H	B	B	B	B	B	B
DS-c1301_572	SNP345	54.3	A1	B	B	B	A	B	A	B	B	B	A	A	A	B	A	H	B	A	B	A	B	A	B	B	B	H	A	B	A	B	-	A	A	B	A	B	B	B	B	A	H	B	B	B	B	B	B
TOG904805		57.5	A1	H	B	B	A	B	H	B	B	A	A	A	A	B	A	H	H	A	B	A	B	A	B	B	B	H	A	B	A	B	-	A	A	B	A	B	B	B	A	A	H	B	B	B	B	B	A
DS-c6166_412	SNP868	57.5	A1	H	B	B	A	B	H	B	B	A	A	A	A	B	A	H	H	A	B	A	B	A	B	B	B	H	A	H	A	B	-	A	A	B	A	B	B	B	A	A	H	B	B	B	B	B	A
TOG904805_259	SNP160	57.5	A1	-	B	B	A	B	H	B	B	A	A	A	A	B	A	H	H	A	B	A	B	A	A	B	B	-	A	B	A	B	B	A	A	B	A	B	B	B	A	A	H	-	B	B	B	B	A
RN17F12		62.2	A1	H	B	B	A	H	H	B	B	A	A	A	A	B	A	H	H	A	B	A	B	A	B	B	B	H	A	A	A	B	B	B	A	B	-	-	A	-	A	-	B	B	B	B	B	H	A
DS-c229_845	SNP537	0	A2	A	B	A	H	A	A	A	A	A	A	A	H	A	A	A	A	A	H	H	B	A	B	A	H	H	A	A	H	A	-	A	A	A	A	A	A	A	A	B	A	A	A	A	H	H	H
DS-c1458_262	SNP395	1.4	A2	A	B	A	H	A	A	A	A	A	A	A	H	A	A	A	A	A	H	B	B	B	B	A	H	A	A	A	A	A	-	A	A	A	A	A	A	A	A	H	A	A	A	A	H	H	H
DS-c1565_477	SNP416	5.5	A2	H	B	A	B	A	H	A	A	A	A	A	B	H	H	B	A	A	H	B	B	B	B	A	H	H	H	H	H	A	-	A	A	A	A	A	A	A	A	B	B	A	A	H	H	A	H
TOG894890_927	SNP1068	6.2	A2	A	B	A	B	A	A	A	A	A	A	A	B	A	A	B	A	A	A	B	B	B	B	A	A	H	A	A	H	A	B	A	A	A	A	A	A	A	A	B	B	-	A	A	H	A	H
TOG894890		6.2	A2	A	B	A	B	A	A	A	A	A	A	A	B	A	A	B	A	A	H	B	B	B	B	A	A	H	A	-	H	A	-	A	A	-	A	A	A	A	A	B	B	A	A	A	H	A	H
Seq2F5		7.5	A2	A	B	A	B	A	A	A	A	A	A	A	B	A	A	B	A	A	H	B	B	B	B	A	A	B	A	H	H	A	B	A	A	A	A	A	A	A	A	B	B	A	A	A	A	A	H
DS-c2408_432	SNP551	7.5	A2	A	B	A	B	A	A	A	A	A	A	A	B	A	A	B	A	A	H	B	B	B	B	A	A	B	A	A	H	A	-	A	A	A	A	A	A	A	A	B	B	A	A	A	A	A	H
TOG896540	SNP53	12.6	A2	A	B	H	B	A	A	A	A	H	A	A	B	H	H	B	A	B	H	B	B	B	B	A	A	B	A	H	A	A	-	B	A	A	A	A	A	A	A	B	B	A	A	A	A	A	A
DS-c1614_886	SNP427	18.1	A2	A	B	H	B	A	A	A	A	H	A	A	H	H	H	B	A	B	H	B	B	B	B	A	A	B	B	A	A	A	-	B	A	A	A	A	A	A	A	B	B	A	A	H	A	A	A
Seq14F4		21.5	A2	A	B	B	B	A	A	A	A	B	A	A	H	A	H	B	A	B	A	B	B	B	B	-	A	-	B	A	A	A	B	B	A	A	A	A	A	A	A	B	B	A	A	B	A	A	A
DS-c4566_203	SNP745	22.7	A2	A	B	B	B	A	A	A	A	B	A	A	H	H	H	B	A	B	H	B	B	B	B	B	A	B	B	A	A	A	-	B	A	A	A	A	A	A	A	B	B	A	A	H	A	A	A
RM2H10		28.7	A2	A	B	B	B	A	A	A	A	B	A	A	H	B	H	B	A	B	H	A	B	B	B	B	A	B	B	A	A	A	B	B	B	A	B	A	A	A	A	B	B	A	A	H	A	A	A
DS-c1594_467	SNP421	29.4	A2	A	B	B	B	A	A	A	A	B	B	A	B	B	H	B	A	B	H	A	B	B	B	B	A	B	B	A	A	A	-	B	B	A	B	A	A	A	A	B	B	A	A	H	A	A	A
DS-c14247_275	SNP384	29.4	A2	A	B	B	B	A	A	A	A	B	B	A	B	B	H	B	A	B	H	A	B	B	B	B	A	B	B	H	A	A	-	B	B	A	B	A	A	A	A	B	B	A	A	H	A	A	A
TOG900416	SNP2028	30.5	A2	A	B	B	B	A	A	A	A	B	B	A	B	H	A	B	A	B	H	A	B	B	B	B	A	B	B	A	A	A	-	B	B	A	B	A	A	A	A	B	B	A	A	H	B	A	A
RI1F06		31.4	A2	A	B	B	B	A	A	A	A	B	B	A	B	B	A	B	A	B	H	A	B	B	B	B	A	B	B	A	A	A	B	B	B	A	B	A	A	A	A	B	B	B	A	H	B	A	A
DS-c6230_149	SNP872	31.4	A2	A	B	B	B	A	A	A	A	B	B	A	B	B	A	B	A	B	H	A	B	B	B	B	A	B	B	A	A	A	-	B	B	A	B	A	A	A	A	B	B	B	A	H	B	A	A
DS-c20163_113	SNP499	32	A2	A	B	B	B	A	A	A	A	B	B	A	B	B	A	B	A	B	H	A	B	B	B	B	A	B	B	A	A	A	-	B	B	A	B	A	A	A	A	B	B	B	B	H	B	A	A
TOG908191	SNP180	32.6	A2	A	B	B	B	A	A	A	B	B	B	A	B	B	A	B	A	B	H	A	B	B	B	B	A	B	B	A	A	A	-	B	B	A	B	A	A	A	A	B	B	B	B	H	B	A	A
DS-c468_604	SNP756	32.6	A2	A	B	B	B	A	A	A	B	B	B	A	B	B	A	B	A	B	H	A	B	B	B	B	A	B	B	A	A	A	-	B	B	A	B	A	A	A	A	B	B	B	B	H	B	A	A
DS-c6550_290	SNP883	32.6	A2	A	B	B	B	A	A	A	B	B	B	A	B	B	A	B	A	B	H	A	B	B	B	B	A	B	B	A	A	A	-	B	B	A	B	A	A	A	A	B	B	B	B	H	B	A	A
TOG910323	SNP185	32.6	A2	A	B	B	B	A	A	A	B	B	B	A	B	B	A	B	A	B	H	A	B	B	B	B	A	B	B	A	A	A	-	B	B	A	B	A	A	A	A	B	B	B	B	H	B	A	A
TOG894371	SNP10	32.6	A2	A	B	B	B	A	A	A	B	B	B	A	B	B	A	B	A	B	H	A	B	B	B	B	A	B	B	A	A	A	-	B	B	A	B	A	A	A	A	B	B	B	B	H	B	A	A
TOG905480		32.6	A2	A	B	B	B	A	H	A	B	B	B	A	B	B	H	B	A	B	H	A	B	B	B	B	A	B	B	H	A	A	-	B	B	A	B	A	A	A	A	B	B	B	B	H	B	A	A
TOG912749	SNP190	32.6	A2	A	B	B	A	A	A	A	B	B	B	A	B	B	A	B	A	B	A	A	B	B	B	B	A	B	B	A	A	A	-	B	B	A	B	A	A	A	A	B	B	B	B	H	B	A	A
TOG905480_1140	SNP168	32.6	A2	A	B	B	B	A	H	A	B	B	B	A	B	B	H	B	A	B	H	A	B	B	B	B	A	B	B	H	A	A	-	B	B	A	B	A	A	A	A	B	B	B	B	H	B	A	A
DS-c16720_160	SNP433	33.5	A2	A	B	B	B	A	A	A	B	B	B	A	-	-	A	B	A	-	A	A	B	B	B	B	A	-	-	H	A	A	-	-	B	A	B	A	A	A	A	-	-	B	B	H	B	A	A
TOG906955		39.2	A2	A	H	B	A	A	A	A	A	B	B	A	-	-	-	-	A	-	H	A	A	B	B	B	A	-	-	A	A	A	-	-	B	A	B	A	A	A	A	B	A	B	H	H	B	A	A
DS-c8644_136	SNP1010	39.2	A2	A	H	B	A	A	A	A	A	B	B	A	B	B	B	B	A	B	H	A	A	B	B	B	A	B	B	H	A	A	-	B	B	A	B	A	A	A	A	B	A	B	H	H	B	A	A
TOG906955_159	SNP177	39.2	A2	A	H	B	A	A	A	A	A	B	B	A	-	-	-	-	A	-	H	A	A	B	B	B	A	-	-	A	A	A	-	B	B	A	B	A	A	A	A	B	A	B	H	H	B	A	A
DS-c11441_202	SNP293	39.2	A2	A	B	B	A	A	A	A	A	B	B	A	A	B	B	B	A	B	H	A	A	A	B	B	A	B	B	A	A	A	-	B	B	A	B	A	A	A	A	B	A	B	H	H	B	A	A
DS-c11309_145	SNP288	47.6	A2	A	B	A	A	A	A	A	A	B	B	A	B	B	A	A	A	B	H	A	A	B	B	B	A	B	B	B	A	A	-	B	B	A	B	A	A	A	B	B	A	B	H	B	B	A	A
TC42A05		49.5	A2	A	B	A	A	A	A	A	A	B	B	B	B	B	A	A	A	B	B	A	A	B	B	B	A	B	B	B	A	A	B	B	B	A	B	A	A	B	B	B	A	B	H	B	B	A	A
DS-c5040_483	SNP786	0	A3	A	B	A	A	A	A	A	A	B	A	B	A	A	B	A	A	B	A	A	A	H	B	A	B	B	A	A	B	A	-	B	B	B	B	B	A	A	B	A	A	B	A	A	A	A	B
DS-c1977_844	SNP492	0.6	A3	A	B	A	A	A	A	A	A	B	A	B	A	A	B	A	A	B	A	A	A	H	B	A	B	B	A	A	B	A	-	B	B	A	B	B	A	A	B	A	A	B	A	A	A	A	B
DS-c6812_226	SNP2397	3	A3	A	B	A	A	A	A	A	A	B	A	B	A	A	B	A	A	B	A	A	A	H	B	A	B	B	A	A	B	A	-	B	B	A	B	B	A	A	A	A	A	B	A	A	A	A	B
DS-c6953_744	SNP914	3.6	A3	A	B	A	A	A	A	A	A	B	A	B	A	A	-	A	A	B	A	A	A	H	B	A	B	-	A	A	B	A	-	B	B	A	B	A	A	A	A	A	A	B	A	A	A	A	B
DS-c12903_140	SNP341	4.7	A3	A	B	A	A	A	A	A	A	B	A	B	A	A	B	A	A	B	A	A	A	H	B	A	B	B	A	A	B	A	-	B	B	A	B	A	H	A	A	A	A	B	B	A	A	A	B
TOG896584		4.7	A3	A	B	A	A	A	A	A	A	B	A	B	A	A	B	A	A	B	A	A	A	H	B	A	B	B	A	A	B	A	-	B	B	A	B	A	A	A	A	A	A	B	B	A	A	A	B
TOG896584_674	SNP2013	4.7	A3	A	B	A	A	A	A	A	A	B	A	B	A	A	B	A	A	B	A	A	A	H	B	A	B	B	A	A	B	A	-	B	B	A	B	A	A	A	A	A	A	B	B	A	A	A	B
TOG900146	SNP120	7.1	A3	H	A	A	A	B	A	A	A	B	A	B	A	A	B	A	A	B	A	A	A	H	B	A	B	B	A	A	B	A	-	B	B	A	B	A	A	A	A	A	A	B	B	A	A	A	B
DS-c454_491	SNP743	7.1	A3	H	A	A	A	B	H	A	A	B	A	B	A	A	B	A	A	B	A	A	A	H	B	A	B	B	A	A	B	A	-	B	B	A	B	A	A	A	A	A	A	B	B	A	A	A	B
DS-c3639_1180	SNP668	7.1	A3	H	A	A	A	B	A	A	A	B	A	B	A	A	B	A	A	B	A	A	A	H	B	A	B	B	A	A	B	A	-	B	B	A	B	A	A	A	A	A	A	B	B	A	A	A	B
DS-c9538_221	SNP1051	7.1	A3	H	A	A	A	B	A	A	A	B	A	B	A	A	B	A	A	B	A	A	A	H	B	A	B	B	A	A	B	A	-	B	B	A	B	A	A	A	A	A	A	B	B	A	A	A	B
TC7E04		8.3	A3	H	A	A	A	-	A	B	A	B	A	B	A	A	B	A	A	B	A	A	A	H	B	A	B	B	A	A	B	A	B	B	B	A	B	A	A	A	A	A	A	B	B	A	A	A	B
DS-c7936_190	SNP966	9.5	A3	H	A	A	A	B	A	B	A	B	A	B	A	A	B	A	A	B	A	A	A	H	B	A	B	B	B	A	B	A	-	B	B	A	B	A	A	A	A	A	A	B	B	A	A	A	B
DS-c22464_119	SNP529	9.5	A3	A	A	A	A	B	A	B	A	B	A	B	A	A	B	A	A	B	A	A	A	H	B	A	B	B	B	A	B	A	-	B	B	A	B	A	A	A	A	A	A	B	B	A	A	A	B
DS-c3385_468	SNP639	9.5	A3	A	A	A	A	B	A	B	A	B	A	B	A	A	B	A	A	B	A	A	A	H	B	A	B	H	B	A	B	A	-	B	B	A	B	A	A	A	A	A	A	B	B	A	A	A	B
TOG923561_536	SNP219	11.5	A3	-	A	A	A	B	A	B	A	B	A	B	A	A	B	A	A	B	A	A	A	B	-	A	A	H	A	A	B	A	B	B	B	A	B	A	A	A	A	A	A	-	B	A	A	A	A
TC4G02		18.3	A3	H	A	A	A	B	A	B	-	A	B	B	A	A	B	B	A	-	A	A	A	B	B	A	-	A	A	A	B	A	B	B	-	A	A	A	-	A	A	B	A	B	B	-	A	A	A
DS-c1813_430	SNP463	21.2	A3	H	A	A	A	B	A	B	B	A	B	A	A	A	B	B	A	B	A	A	A	B	B	A	A	A	A	A	B	A	-	B	A	A	A	A	A	A	A	A	A	B	B	A	A	A	A
DS-c2678_792	SNP576	21.2	A3	H	A	A	A	B	A	B	B	A	B	A	A	A	B	B	A	B	A	A	A	B	B	A	A	A	A	A	B	A	-	B	A	A	A	A	A	A	A	A	A	B	B	A	A	A	A
DS-c525_514	SNP801	23.9	A3	A	A	A	A	B	A	H	A	A	B	A	A	A	B	B	A	B	A	A	A	B	B	A	A	A	A	A	B	A	-	B	A	A	A	A	H	A	A	A	A	B	B	A	A	A	A
TOG894844_638	SNP17	24.4	A3	B	A	A	A	B	A	H	A	A	B	A	A	A	B	B	A	B	A	A	A	B	-	A	A	A	A	A	B	A	B	B	-	A	A	A	H	A	A	A	A	-	B	A	A	A	A
TOG894844		24.4	A3	B	A	A	A	B	A	H	A	A	B	A	A	A	B	B	A	B	A	A	A	B	B	A	A	A	A	A	B	A	-	B	A	A	A	A	H	A	A	A	A	B	B	A	A	A	A
TOG895781	SNP32	28.6	A3	B	A	A	A	B	A	H	A	A	B	B	B	A	B	B	A	A	A	A	A	B	B	A	A	A	A	A	B	A	-	B	A	A	A	A	H	A	A	A	A	B	B	B	A	A	A
DS-c3455_472	SNP2278	29.1	A3	B	A	A	A	B	A	H	A	A	B	B	B	A	B	B	A	A	A	A	A	B	B	A	A	A	A	H	B	A	-	B	A	A	A	A	H	H	A	A	A	B	B	B	A	A	A
Ah30		31.8	A3	B	A	A	A	B	A	H	A	A	B	B	B	A	B	B	A	A	A	A	A	B	B	A	A	A	A	A	B	A	B	B	A	A	A	A	H	A	A	A	A	B	B	B	A	B	A
DS-c15986_66	SNP423	31.8	A3	B	A	A	A	B	A	H	A	A	B	B	B	A	B	B	H	A	A	A	A	B	B	A	A	A	A	A	B	B	-	B	A	A	A	A	H	A	A	A	H	B	B	B	A	B	A
DS-c2349_532	SNP542	31.8	A3	B	A	A	A	B	A	H	A	A	B	B	B	A	B	B	A	A	A	A	A	B	B	A	A	A	A	A	B	B	-	B	A	A	A	A	H	A	A	A	A	B	B	B	A	B	A
DS-c10238_101	SNP2063	31.8	A3	B	A	A	A	B	H	H	A	A	B	B	B	H	B	B	A	A	A	A	A	B	B	A	A	A	A	H	B	A	-	B	A	A	A	A	H	A	A	A	A	B	B	B	A	B	A
DS-c1695_200	SNP440	31.8	A3	B	A	A	A	B	A	H	A	A	B	B	B	A	B	B	A	A	A	A	A	B	B	A	A	A	A	A	B	A	-	B	A	A	A	A	H	A	A	A	A	B	B	B	A	B	A
DS-c1067_409	SNP262	34.8	A3	H	A	A	A	A	A	H	A	A	B	B	B	A	A	B	A	A	A	A	A	A	B	A	A	A	A	A	B	B	-	B	A	A	A	A	H	A	A	A	A	B	B	H	A	B	A
DS-c13100_68	SNP349	35.4	A3	H	A	A	A	A	A	H	A	A	B	B	B	A	A	B	A	A	A	A	A	A	B	A	A	A	A	H	B	B	-	B	A	A	A	A	H	A	A	A	A	B	B	H	A	B	A
TOG896361		37.4	A3	H	A	A	A	A	H	H	A	A	B	B	B	H	H	B	A	A	A	A	A	A	B	A	A	A	A	A	A	B	-	B	A	A	A	A	H	A	A	A	A	B	B	H	A	B	A
TOG928631		37.4	A3	H	A	A	A	A	A	H	A	A	B	B	B	A	A	B	A	A	A	A	A	A	B	A	A	A	A	A	A	B	-	B	A	A	A	A	H	A	A	A	A	B	B	H	A	B	A
DS-c10697_244	SNP263	37.4	A3	H	A	A	A	A	A	H	A	A	B	B	B	A	A	B	A	A	A	A	A	A	B	A	A	H	A	A	A	B	-	B	A	A	A	A	H	A	A	A	A	B	B	H	A	B	A
DS-c1226_235	SNP317	37.4	A3	H	A	A	A	A	A	H	A	A	B	B	-	A	A	B	A	A	A	A	A	A	B	A	A	A	A	A	A	B	-	B	A	A	A	A	H	A	A	A	A	B	B	H	A	B	A
TOG928631_437	SNP223	37.4	A3	H	A	A	A	A	A	H	A	A	B	B	B	A	A	B	A	A	A	A	A	A	B	A	A	A	A	A	A	B	-	B	A	A	A	A	H	A	A	A	A	B	B	H	A	B	A
TOG896361_703	SNP46	37.4	A3	H	A	A	A	A	A	H	A	A	B	B	B	A	A	B	A	A	A	A	A	A	A	A	A	A	A	A	A	B	B	B	H	A	A	A	H	A	A	A	A	-	B	H	A	B	A
DS-c1119_235	SNP283	39	A3	H	A	A	A	A	A	H	A	A	B	B	B	A	A	B	A	A	A	A	A	A	B	A	A	A	A	A	A	B	-	B	A	A	A	A	H	A	A	A	A	B	B	H	A	B	B
DS-c2626_285	SNP572	40.6	A3	H	A	A	A	A	A	B	A	A	B	B	B	A	A	B	A	B	A	A	A	A	B	A	A	A	A	A	A	B	-	B	A	A	A	A	H	A	A	A	A	B	B	H	A	B	B
DS-c2026_739	SNP500	42.5	A3	H	A	H	A	A	A	B	A	A	B	B	-	A	A	B	A	B	A	A	A	A	B	A	A	A	B	A	A	B	-	B	A	A	A	A	H	A	A	A	A	B	B	A	A	B	B
PM238		43.9	A3	H	A	H	A	A	A	B	A	A	B	B	B	A	A	B	A	B	A	A	A	A	B	A	A	A	-	-	-	-	B	B	A	A	A	A	H	A	A	A	A	B	B	-	A	B	B
TOG897059	SNP69	44.8	A3	H	A	H	A	A	A	B	A	A	B	B	B	A	A	B	A	B	A	A	A	A	B	A	A	H	B	H	A	B	-	A	A	A	A	H	A	A	A	A	A	B	B	A	B	B	B
TC11E04		44.8	A3	H	-	H	A	A	A	B	A	A	B	B	B	A	A	B	A	B	A	A	A	A	B	A	A	H	B	H	A	B	B	A	A	A	A	H	A	A	A	A	A	B	B	A	H	B	-
TC1E06		44.8	A3	H	A	H	A	A	A	B	A	A	B	B	B	A	A	B	A	B	-	A	A	A	B	-	A	H	B	B	A	B	B	A	A	A	A	H	A	A	A	A	A	B	B	A	H	B	B
TOG914210	SNP194	49.8	A3	H	A	A	B	A	A	B	A	A	B	B	B	A	B	B	A	A	A	A	A	A	B	A	A	H	B	H	A	B	-	A	A	A	A	H	A	A	A	B	A	B	B	A	H	B	H
TOG901894		49.8	A3	A	A	A	B	A	A	B	A	A	B	B	B	A	B	B	A	A	A	A	A	A	B	A	A	H	B	H	A	B	-	A	A	A	A	H	A	A	A	B	A	B	B	A	H	B	H
TOG901894_921	SNP137	49.8	A3	A	A	A	B	A	A	B	A	A	B	B	B	A	B	B	A	A	A	A	A	A	B	A	A	H	B	H	A	B	-	A	A	A	A	H	A	A	A	B	A	B	B	A	H	B	H
DS-c2271_770	SNP534	50.7	A3	A	A	A	B	A	A	B	A	A	B	B	-	A	-	B	A	A	A	A	A	A	B	H	A	H	B	H	A	B	-	A	A	A	A	H	A	A	A	B	A	B	B	A	H	B	H
DS-c1970_159	SNP491	52.6	A3	A	A	A	B	H	A	A	A	A	B	B	B	A	B	B	B	A	A	A	A	A	B	H	A	A	B	A	A	B	-	A	A	A	A	H	A	A	A	B	A	B	B	A	A	B	B
DS-c3299_638	SNP632	52.6	A3	A	A	A	B	H	A	A	A	A	B	B	B	A	B	B	B	A	A	A	A	A	B	A	A	H	B	H	A	B	-	A	A	A	A	H	A	A	A	B	A	B	B	A	A	B	B
DS-c9436_517	SNP1045	56.2	A3	A	A	A	B	H	A	A	A	A	B	B	B	A	B	B	B	A	A	A	A	A	B	A	A	H	B	H	A	B	-	A	A	A	A	H	A	B	A	B	A	B	A	A	A	B	B
DS-c5636_217	SNP832	61.5	A3	A	A	A	B	H	H	A	A	B	B	B	B	H	B	B	B	A	A	A	B	A	B	A	H	A	B	H	A	B	-	A	A	A	A	B	A	B	A	B	H	B	A	A	A	B	A
TOG905182_531	SNP164	64.6	A3	A	A	A	B	H	A	A	A	B	B	B	B	A	B	B	B	A	A	A	H	A	A	A	H	A	B	B	A	B	B	A	A	A	A	B	A	B	A	B	H	-	A	A	A	A	A
TOG905182		64.6	A3	A	A	A	B	H	A	A	A	B	B	B	B	A	B	B	B	A	A	A	B	A	B	A	H	A	B	B	A	B	-	A	A	A	A	B	A	B	A	B	H	B	A	A	A	B	A
DS-c7338_180	SNP927	79.2	A3	B	A	A	A	H	B	A	A	B	A	B	A	A	B	A	B	A	A	A	B	A	B	A	H	A	A	B	B	A	-	A	A	A	A	B	A	A	A	B	B	H	A	A	A	B	A
TOG900871	SNP125	79.7	A3	B	A	A	A	H	B	A	A	B	A	B	A	A	B	A	B	A	A	A	A	A	B	A	H	A	A	B	B	A	-	A	A	A	A	B	A	A	A	B	B	B	A	A	A	B	A
DS-c6358_532	SNP2384	0	A4	H	B	A	A	B	A	B	A	A	A	A	A	A	H	H	B	B	A	A	A	H	B	B	B	B	B	B	B	B	-	B	B	B	B	B	B	B	A	B	B	A	B	B	A	B	B
DS-c1785_157	SNP458	3.9	A4	H	B	B	A	B	A	B	A	A	A	A	A	A	B	A	B	B	A	A	B	B	B	B	B	B	B	B	B	B	-	B	B	B	B	B	B	B	A	B	B	A	B	B	A	B	B
TOG899297_685	SNP97	5.2	A4	H	B	B	A	B	A	B	A	A	A	A	A	A	B	A	B	B	A	A	B	B	-	B	B	B	B	B	B	B	B	B	B	B	B	A	B	B	B	B	B	-	B	B	A	B	B
TOG899297		5.2	A4	H	B	B	A	B	A	B	A	A	A	A	A	A	B	A	B	B	A	A	B	B	B	B	B	B	B	B	B	B	-	B	B	B	B	A	B	B	B	B	B	A	B	B	A	B	B
TC7G10		7.2	A4	H	B	B	B	B	A	B	H	A	A	B	H	A	B	A	B	B	A	A	B	B	B	B	B	B	B	B	B	B	B	B	B	-	H	H	H	A	H	H	H	A	H	H	H	H	H
TOG930652	SNP225	7.2	A4	H	B	B	A	B	A	B	A	A	A	B	A	A	B	A	B	B	A	A	B	B	B	B	B	B	B	B	B	B	-	B	B	B	B	A	B	A	B	B	B	A	B	H	A	B	B
DS-c12179_148	SNP313	7.2	A4	H	B	B	A	B	A	B	A	A	A	B	A	A	B	A	B	B	A	A	B	B	B	B	B	B	B	B	B	B	-	B	B	B	B	A	B	A	B	B	B	A	B	B	A	B	B
Ah-229		12.1	A4	B	B	B	B	B	A	B	A	A	A	B	A	A	A	A	B	B	A	H	B	B	B	A	B	B	A	B	B	B	B	B	B	B	B	A	B	A	B	B	B	A	B	B	A	A	B
DS-c1865_177	SNP472	13	A4	H	B	B	-	B	A	B	A	A	A	B	A	A	-	-	-	-	A	H	B	B	B	A	B	-	A	-	-	B	-	-	B	B	B	A	B	A	-	-	-	A	H	-	A	A	B
DS-c5628_94	SNP831	18.5	A4	-	B	B	-	B	A	B	A	B	A	B	-	-	-	-	-	-	-	H	B	B	B	A	B	-	-	-	-	B	-	-	B	B	B	A	B	A	-	-	H	B	H	-	B	A	B
DS-c10945_309	SNP269	18.5	A4	H	B	B	B	B	A	B	A	B	A	B	A	A	B	B	B	B	A	H	B	B	B	A	B	B	A	B	B	B	-	B	B	B	B	A	B	A	B	B	B	B	H	B	B	A	B
TC5A07		19.2	A4	H	B	B	B	B	A	B	B	B	A	B	A	A	B	B	B	B	A	H	B	B	B	A	B	B	A	B	B	B	B	B	B	B	B	A	B	A	B	B	B	B	H	B	B	A	B
DS-c8849_670	SNP1015	19.9	A4	H	B	B	B	B	A	B	B	B	A	B	A	A	B	B	B	B	A	H	B	B	B	A	B	B	A	B	B	B	-	B	B	B	B	A	B	A	B	B	B	B	H	B	B	A	B
gi-832		22	A4	H	B	B	B	B	A	B	B	B	A	H	-	A	B	B	B	B	A	B	B	B	B	B	B	B	B	H	B	B	B	B	B	B	B	A	B	A	B	B	B	B	H	B	B	A	B
DS-c18568_145	SNP468	22	A4	H	B	B	B	B	A	B	B	B	A	B	A	A	B	B	B	B	A	B	B	B	B	B	B	B	B	H	B	B	-	B	B	B	B	A	B	A	B	B	B	B	H	B	B	A	B
DS-c935_168	SNP1040	22	A4	H	B	B	B	B	A	B	B	B	A	B	H	A	B	B	B	B	A	B	B	B	B	B	B	B	B	H	B	B	-	B	B	B	B	A	B	A	B	B	B	B	H	B	B	A	B
RN5H02		22.6	A4	H	B	-	B	B	A	B	-	B	A	B	A	A	B	B	B	B	A	-	B	B	B	B	B	B	B	B	B	B	B	B	-	B	B	A	B	A	B	B	B	B	B	B	B	B	B
DS-c3876_497	SNP689	22.6	A4	H	B	B	B	B	A	B	B	B	A	B	A	H	B	B	B	B	A	B	B	B	B	B	B	B	B	H	B	B	-	B	B	B	B	A	B	A	B	B	B	B	B	B	B	B	B
TOG901166	SNP2032	23.3	A4	-	B	B	B	B	A	B	B	B	A	B	A	-	-	B	B	B	-	B	B	B	B	A	B	-	-	-	B	B	-	B	B	B	B	A	B	A	B	B	B	B	B	-	B	B	B
DS-c14311_196	SNP387	23.3	A4	H	B	B	B	B	A	B	B	B	A	B	A	A	B	B	B	B	A	B	B	B	B	A	B	B	B	H	B	B	-	B	B	B	B	A	B	A	B	B	B	B	B	B	B	B	B
DS-c2743_506	SNP582	23.3	A4	H	B	B	B	B	A	B	B	B	A	B	A	A	B	B	B	B	A	B	B	B	B	A	B	B	B	H	B	B	-	B	B	B	B	A	B	A	B	B	B	B	B	B	B	B	B
DS-c7239_98	SNP921	23.3	A4	H	B	B	B	B	A	B	B	B	A	B	A	A	B	B	B	B	A	B	B	B	B	A	B	B	B	H	B	B	-	B	B	B	B	A	B	A	B	B	B	B	B	B	B	B	B
DS-c17493_197	SNP2175	23.3	A4	H	B	B	B	B	A	B	B	B	A	B	A	A	B	B	B	B	A	B	B	B	B	A	B	B	B	H	B	B	-	B	B	B	B	A	B	A	B	B	B	B	B	B	B	B	B
DS-c8507_92	SNP1002	23.3	A4	H	B	B	B	B	A	B	B	B	A	B	A	A	B	B	B	B	A	B	B	B	B	A	B	B	B	H	B	B	-	B	B	B	B	A	B	A	B	B	B	B	B	B	B	B	B
TOG906490	SNP172	24	A4	H	B	B	B	B	A	B	B	B	A	B	A	A	B	B	B	B	A	B	B	B	B	A	B	B	B	H	B	B	-	B	B	B	B	A	B	A	B	B	B	B	B	B	B	B	B
DS-c16177_84	SNP430	24	A4	H	B	B	B	B	A	B	B	B	A	B	A	A	B	B	B	B	A	B	B	B	B	A	B	B	B	H	B	B	-	B	B	B	B	A	B	A	B	B	B	B	B	B	B	B	B
DS-c3375_845	SNP638	24.7	A4	A	B	H	B	B	A	B	B	B	A	B	A	H	B	B	B	B	A	B	B	B	B	A	B	B	B	H	B	B	-	B	B	B	B	A	B	A	B	B	A	B	B	B	B	B	B
TOG937303	SNP2058	24.7	A4	A	B	B	B	B	A	B	B	B	A	B	A	A	B	B	B	B	A	B	B	B	B	A	B	B	B	H	B	B	-	B	B	B	B	A	B	A	B	B	A	B	B	B	B	B	B
TOG909835		26.3	A4	A	B	H	B	B	A	B	B	B	A	B	A	A	B	B	B	B	B	B	B	B	B	A	B	B	B	H	B	B	-	B	B	B	B	A	B	A	B	B	A	B	B	B	B	B	B
TOG898975		26.3	A4	A	B	H	B	B	A	B	B	B	A	B	A	A	B	B	B	B	B	B	B	B	B	A	B	B	B	H	B	B	-	B	B	B	B	A	B	A	B	B	A	B	B	B	B	B	B
TOG917728	SNP2048	26.3	A4	A	B	H	B	B	A	B	B	B	A	B	A	H	B	B	B	B	B	B	B	B	B	A	B	B	B	H	B	B	-	B	B	B	B	A	B	A	B	B	A	B	B	B	B	B	B
DS-c12744_280	SNP336	26.3	A4	A	B	H	B	B	A	B	B	B	A	B	A	A	B	B	B	B	B	B	B	B	B	A	B	B	B	H	B	B	-	B	B	B	B	A	B	A	B	B	A	B	B	B	B	B	B
DS-c8183_422	SNP982	26.3	A4	-	B	H	B	B	-	B	B	B	A	B	-	A	B	B	B	-	B	B	B	B	B	A	B	-	B	-	B	B	-	B	B	B	B	A	B	A	B	B	A	B	B	B	B	B	B
DS-c3489_307	SNP2280	26.3	A4	-	B	H	B	B	-	B	B	B	A	B	-	-	B	B	B	B	B	B	B	B	B	A	B	B	B	H	B	B	-	B	B	B	B	A	B	A	B	B	A	B	B	B	B	B	B
TOG898975_199	SNP93	26.3	A4	A	B	H	B	B	A	B	B	B	A	B	A	A	B	B	B	B	B	B	B	B	B	A	B	B	B	A	B	B	B	B	B	B	B	A	B	A	B	B	A	-	B	B	B	B	B
TOG909835_533	SNP183	26.3	A4	A	B	H	B	B	A	B	B	B	A	B	A	A	B	B	B	B	B	B	B	B	B	A	B	B	B	H	B	B	-	B	B	B	B	A	B	A	B	B	A	B	B	B	B	B	B
DS-c1737_1033	SNP451	27.8	A4	A	B	H	B	B	H	B	B	B	A	B	A	A	B	B	B	B	B	B	B	B	B	A	B	B	B	H	B	B	-	B	B	B	B	A	B	A	B	B	A	B	B	B	B	B	B
Ah-408		30.9	A4	A	B	A	B	B	A	B	B	B	A	B	A	A	B	B	B	B	H	B	B	B	B	A	B	B	B	A	B	B	B	B	B	B	B	A	H	A	B	B	A	B	B	B	A	B	B
DS-c12399_183	SNP323	32.2	A4	A	B	H	B	B	A	B	B	B	A	B	A	A	B	B	B	B	B	B	B	B	B	A	B	B	B	H	B	B	-	B	B	B	B	A	B	B	B	B	A	B	B	B	H	B	B
DS-c755_322	SNP944	42.1	A4	A	B	A	B	B	H	H	B	B	A	B	H	H	A	B	B	B	B	B	B	B	B	B	A	H	B	H	B	B	-	B	B	B	B	A	B	B	B	B	A	B	B	B	A	B	B
RN12E01		44.2	A4	A	A	A	B	B	-	H	B	A	A	-	H	A	A	B	B	B	B	B	H	B	B	B	-	-	B	A	B	B	B	B	-	B	B	-	-	B	B	B	A	B	B	B	A	B	-
TOG894192_568	SNP4	44.2	A4	A	A	A	B	B	A	H	B	A	A	B	H	A	A	B	B	B	B	B	B	B	B	B	A	H	B	A	B	B	B	B	B	B	B	A	B	B	B	B	A	-	B	B	A	B	B
TOG894192		44.2	A4	A	A	A	B	B	A	H	B	A	A	B	H	A	A	B	B	B	B	B	H	B	B	B	A	H	B	A	B	B	-	B	B	B	B	A	B	B	B	B	A	B	B	B	A	B	B
DS-c1137_464	SNP290	54.6	A4	A	A	A	A	B	A	H	B	A	B	A	B	A	A	B	B	B	B	B	A	B	B	B	A	H	B	A	B	B	-	H	A	H	A	A	B	B	A	B	A	B	B	B	A	B	B
TOG896882	SNP62	0	A5	A	A	A	B	A	B	B	B	B	A	B	A	A	B	H	A	B	A	A	A	B	B	B	A	B	A	B	B	A	-	B	B	B	B	A	A	A	B	B	A	A	A	B	B	B	B
DS-c11456_172	SNP294	1.2	A5	A	A	A	B	A	B	B	B	B	A	B	A	A	B	H	A	B	A	A	A	B	B	B	A	B	A	B	B	A	-	B	B	B	B	A	A	A	B	A	A	A	A	B	B	B	B
DS-c349_477	SNP652	8.9	A5	A	A	A	H	B	B	A	B	A	A	B	A	A	H	H	A	B	B	A	A	B	B	B	A	B	A	A	B	A	-	B	B	B	B	A	A	A	B	A	A	A	A	B	B	B	A
TOG898026		8.9	A5	A	A	A	H	B	B	A	B	A	A	B	A	A	H	H	A	B	B	A	A	B	B	B	A	B	A	A	B	A	-	B	B	B	B	A	A	A	B	A	A	A	A	B	B	B	A
TOG898026_711	SNP83	8.9	A5	A	A	A	H	B	B	A	B	A	A	B	A	A	H	H	A	B	B	A	A	B	-	B	A	B	A	A	B	A	B	B	B	B	B	A	A	A	B	A	A	-	A	B	B	B	A
DS-c6795_188	SNP903	15.8	A5	A	H	A	H	B	B	A	B	A	A	B	A	A	B	H	A	B	B	A	B	B	B	B	A	B	A	A	B	A	-	B	B	B	B	H	B	B	B	A	A	A	B	A	A	A	A
TOG896907	SNP63	16.3	A5	A	H	A	H	B	B	A	B	A	A	B	A	A	B	H	A	B	B	A	B	B	B	B	A	A	A	A	B	A	-	B	B	B	B	H	B	B	B	A	A	A	B	A	A	A	A
TOG905638	SNP171	28.7	A5	A	A	A	H	B	A	A	B	A	A	B	A	A	B	A	B	A	B	B	B	B	B	A	A	A	A	A	B	A	-	B	B	A	B	A	B	B	A	A	A	A	H	A	A	A	A
TOG898018	SNP82	34.2	A5	A	A	A	H	B	A	A	B	A	A	B	A	A	B	A	B	A	B	A	B	A	B	A	A	A	A	A	B	B	-	B	A	A	A	A	A	B	A	A	A	A	H	A	A	A	A
TOG916452	SNP205	35.6	A5	A	A	A	H	B	A	A	B	A	A	B	A	A	B	A	B	A	A	A	B	A	B	A	A	A	A	B	B	B	-	B	A	A	A	A	A	B	A	A	A	A	B	A	A	A	A
DS-c5394_367	SNP812	36.2	A5	A	A	A	H	B	A	A	B	A	A	B	A	A	B	A	B	A	A	A	B	A	B	A	A	A	A	B	B	B	-	A	A	A	A	A	A	B	A	A	A	A	B	A	A	A	A
TOG904000	SNP156	36.9	A5	A	A	A	H	A	A	A	B	A	A	B	A	A	B	A	B	A	A	A	B	A	B	A	A	A	A	B	B	B	-	A	A	A	A	A	A	B	A	A	A	A	B	A	A	A	A
TOG899661	SNP108	41.8	A5	A	A	A	H	A	A	A	A	A	A	B	A	A	A	A	B	A	A	A	B	A	B	A	A	A	A	-	A	B	-	A	A	A	A	A	A	-	A	A	A	A	B	A	A	A	A
TOG901841		41.8	A5	A	A	A	B	A	A	A	A	A	A	B	A	A	A	A	B	A	A	A	B	A	B	A	A	A	A	B	A	H	-	A	A	A	A	A	A	H	A	A	A	A	B	A	H	A	A
TOG918275		41.8	A5	A	A	A	B	A	A	A	A	A	A	B	A	A	A	A	B	A	A	A	B	A	B	A	A	A	A	B	A	H	-	A	A	A	A	A	A	H	A	A	A	A	B	A	H	A	A
TOG919584		41.8	A5	A	A	A	H	A	A	A	A	A	A	B	A	A	A	A	B	A	A	A	B	A	B	A	A	A	A	B	A	B	-	A	A	A	A	A	A	B	A	A	A	A	B	A	A	A	A
TOG919584_750	SNP211	41.8	A5	A	A	A	H	A	A	A	A	A	A	B	A	A	A	A	B	A	A	A	B	A	B	A	A	A	A	B	A	B	-	A	A	A	A	A	A	B	A	A	A	A	B	A	A	A	A
TOG918275_467	SNP207	41.8	A5	A	A	A	B	A	A	A	A	A	A	B	A	A	A	A	B	A	A	A	B	A	B	A	A	A	A	B	A	H	-	A	A	A	A	A	A	H	A	A	A	A	B	A	H	A	A
TOG901841_310	SNP135	41.8	A5	A	A	A	B	A	A	A	A	A	A	B	A	A	A	A	B	A	A	A	B	A	B	A	A	A	A	B	A	H	-	A	A	A	A	A	A	H	A	A	A	A	B	A	H	A	A
TOG915746	SNP201	44.2	A5	A	A	A	B	A	A	A	A	A	A	B	A	A	A	A	B	A	A	A	A	A	B	A	A	A	A	B	A	H	-	A	A	A	A	A	A	H	A	A	A	A	A	A	A	A	A
DS-c3924_288	SNP691	47.6	A5	A	A	A	B	A	A	A	A	A	A	H	A	A	A	A	A	A	A	A	A	A	B	A	A	A	A	A	A	A	-	A	A	A	A	A	A	H	A	A	A	A	A	A	A	A	A
DS-c2498_472	SNP559	48.6	A5	A	A	A	B	A	A	A	A	A	A	H	A	A	A	A	A	A	A	A	A	A	B	A	A	A	A	A	A	A	-	A	A	A	A	A	A	H	B	A	A	A	A	A	A	A	A
DS-c3097_107	SNP617	49.9	A5	A	A	A	-	A	A	A	A	A	A	H	A	A	A	A	A	A	A	A	A	A	B	A	A	A	A	A	A	A	-	A	A	A	A	A	A	H	-	A	A	A	A	A	A	A	A
TC3G05		49.9	A5	A	A	A	A	A	A	A	A	A	A	A	A	A	A	A	A	-	A	A	-	A	A	-	A	-	A	A	-	A	A	A	-	A	A	-	A	-	A	A	-	A	A	A	A	A	-
DS-c6779_681	SNP2396	54.3	A5	-	A	A	-	A	-	B	A	H	A	H	A	-	-	H	-	-	-	A	A	A	B	A	A	A	-	-	A	A	-	-	A	B	A	A	A	-	-	A	A	A	A	-	A	A	A
DS-c3981_892	SNP699	55.1	A5	A	A	A	B	H	A	B	A	A	A	H	A	A	A	A	H	B	A	A	A	A	B	B	A	A	A	A	A	A	-	A	A	B	A	A	A	A	B	A	A	A	A	A	A	A	A
DS-c5288_353	SNP804	55.1	A5	A	A	A	B	H	-	B	A	A	A	H	A	A	A	A	H	B	A	A	A	A	B	B	A	A	A	A	A	A	-	A	A	B	A	A	A	A	B	A	A	A	A	A	A	A	A
DS-c835_324	SNP2447	61.4	A5	A	A	A	A	A	A	A	A	A	A	A	A	A	A	A	A	A	A	A	A	A	B	A	A	A	A	A	A	A	-	A	A	A	A	A	A	A	A	A	A	A	A	A	A	A	A
DS-c9200_476	SNP1030	68.8	A5	A	A	A	B	A	A	A	A	A	A	B	A	A	A	A	B	A	A	A	A	A	B	A	A	A	A	B	A	H	-	A	A	A	A	A	A	H	A	A	A	A	B	A	A	A	A
DS-c4537_109	SNP742	69.5	A5	A	A	A	B	A	A	A	A	A	A	B	A	A	A	A	B	A	A	A	A	A	B	A	A	A	A	B	A	H	-	A	A	A	A	A	A	H	A	A	A	A	B	A	A	A	A
DS-c2437_540	SNP554	69.5	A5	A	A	A	B	A	A	A	A	A	A	B	A	A	A	A	B	A	A	A	A	A	B	A	A	A	A	B	A	H	-	A	A	A	A	A	A	H	A	A	A	A	B	A	H	A	A
DS-c5473_188	SNP818	70.2	A5	A	A	A	B	A	A	A	A	A	A	B	A	A	A	A	B	A	A	A	B	A	B	A	A	A	A	B	A	H	-	A	A	A	A	A	A	H	A	A	A	A	B	A	H	A	A
TC6E01		70.2	A5	A	A	A	B	A	A	A	A	A	A	B	A	A	A	A	B	A	A	A	B	A	B	A	A	A	A	B	A	H	B	A	A	A	A	A	A	B	A	A	A	A	B	A	A	A	A
Seq10D4		70.2	A5	A	A	A	H	A	A	A	A	A	A	B	A	A	A	A	B	A	A	A	B	A	B	A	A	A	A	B	A	B	B	A	A	A	A	A	A	B	A	A	A	A	B	A	A	A	A
PM45		70.2	A5	A	A	A	B	A	A	A	H	A	A	B	A	A	A	A	B	A	A	A	B	A	B	A	A	A	A	B	A	H	B	A	A	A	A	A	A	H	A	A	A	A	B	H	H	A	H
DS-c8405_333	SNP989	106	A5	A	A	A	A	H	H	B	A	A	A	A	A	A	A	A	H	B	B	A	B	A	B	B	B	A	A	A	A	A	-	A	H	B	H	A	H	A	B	B	B	B	A	A	B	A	A
TOG910249		108.8	A5	A	A	A	A	H	H	B	A	A	A	A	A	A	-	A	H	-	-	A	B	A	B	B	B	A	A	A	B	A	-	A	H	B	H	A	H	A	B	-	B	B	A	A	B	A	A
DS-c8078_215	SNP974	108.8	A5	A	A	A	A	H	H	B	A	A	A	A	A	A	-	A	H	B	B	A	B	A	B	B	B	A	A	A	H	A	-	A	H	B	H	A	H	A	B	-	B	B	A	A	B	A	A
DS-c4656_360	SNP753	108.8	A5	A	A	A	A	H	H	B	A	A	A	A	A	A	B	A	H	B	B	A	B	A	B	B	B	A	A	A	B	A	-	A	H	B	H	A	A	A	B	B	B	B	A	A	B	A	A
DS-c12649_619	SNP333	108.8	A5	A	A	A	A	H	H	B	A	A	A	A	A	A	B	A	H	B	B	A	B	A	B	B	B	A	A	A	B	A	-	A	H	B	H	A	A	A	B	B	B	B	A	A	B	A	A
Seq10H1A		108.8	A5	A	A	A	A	H	H	B	A	A	A	A	A	A	B	A	H	B	B	A	B	A	B	B	B	A	A	A	B	A	B	A	H	B	H	A	A	A	B	B	B	B	A	A	B	A	A
DS-c4424_269	SNP732	112.6	A5	A	A	A	A	H	H	B	B	A	A	A	A	A	B	A	H	B	B	A	B	A	B	B	B	A	B	A	B	A	-	A	H	B	H	A	B	A	B	B	B	B	A	A	B	A	A
DS-c3236_729	SNP626	112.6	A5	A	A	A	A	H	H	B	B	A	A	A	A	A	B	A	H	B	B	A	B	A	B	B	B	A	B	-	B	A	-	A	H	B	H	A	B	A	B	B	B	B	A	A	B	A	A
TOG895467		113.2	A5	A	A	A	A	H	H	B	B	A	A	A	A	A	B	A	H	B	B	A	B	A	B	B	B	A	B	A	B	A	-	A	H	B	H	A	B	A	B	B	B	B	A	A	B	A	A
TOG895467_59	SNP26	113.2	A5	A	A	A	A	H	H	B	B	A	A	A	A	A	B	A	H	B	B	A	B	A	-	B	B	A	B	A	B	A	B	A	H	B	H	A	B	A	B	B	B	-	A	A	B	A	A
TOG910249_784	SNP2042	120.1	A5	A	A	A	A	A	A	B	A	A	A	A	A	A	B	A	A	-	B	A	B	A	A	-	B	A	A	A	B	A	-	A	A	B	A	A	A	A	B	B	-	-	A	A	-	A	A
DS-c2184_437	SNP518	0	A6	-	B	H	-	A	A	B	B	B	A	B	A	-	-	-	-	H	-	A	H	B	B	A	H	-	H	-	-	A	-	A	H	B	H	B	B	A	-	A	A	A	A	A	A	A	H
DS-c5466_135	SNP817	2.2	A6	A	B	H	B	A	A	B	B	B	A	B	A	B	B	B	B	H	A	A	H	B	B	A	H	H	H	B	B	B	-	H	H	B	H	B	B	A	B	A	H	A	A	A	A	A	H
TOG895571	SNP27	3.6	A6	A	B	H	B	A	A	B	B	B	A	B	A	B	B	B	B	H	A	A	H	B	B	A	H	H	H	B	B	B	-	H	H	B	H	B	B	A	B	A	A	A	A	A	A	A	H
TOG895571_409		3.6	A6	A	B	H	B	A	A	B	B	B	A	B	A	B	B	B	B	H	A	A	H	B	B	A	H	H	H	B	B	B	-	H	H	B	H	B	B	A	B	A	A	A	A	A	A	A	H
DS-c723_423	SNP920	15.8	A6	A	B	B	B	A	A	B	B	B	A	B	A	B	B	B	A	B	A	A	A	B	B	A	H	H	B	A	B	A	-	B	H	B	H	B	B	B	H	A	A	A	A	A	H	A	B
DS-c11223_461	SNP286	15.8	A6	-	B	B	B	A	A	B	B	B	A	B	-	B	B	B	A	B	-	A	A	B	B	A	H	H	B	-	B	A	-	B	H	B	H	B	B	B	H	A	A	A	A	-	H	A	B
DS-c9222_228	SNP1033	24.8	A6	A	B	B	B	A	A	B	B	B	B	B	B	B	B	H	A	B	A	B	A	B	B	A	H	H	B	A	A	A	-	B	H	B	H	A	B	B	B	A	A	A	A	A	H	A	B
DS-c14540_135	SNP394	30.1	A6	-	B	A	B	A	A	B	B	B	B	B	B	B	B	H	A	B	-	B	A	A	B	A	H	H	B	H	-	B	-	B	H	B	H	A	B	B	B	H	A	A	A	-	H	B	B
RN0x06		31.2	A6	A	B	A	-	-	A	-	B	B	-	B	B	B	B	H	A	B	A	B	-	A	B	A	-	H	B	H	A	B	B	-	-	B	H	A	-	B	-	-	-	B	A	A	H	B	-
DS-c8608_327	SNP1007	31.2	A6	A	B	A	B	A	A	B	B	B	B	B	B	B	B	H	A	B	A	B	A	A	B	A	H	H	B	H	A	B	-	B	H	B	H	A	B	B	B	A	A	A	A	A	H	B	B
DS-c4237_614	SNP718	32.3	A6	A	B	A	B	A	A	B	B	B	B	B	B	B	B	H	A	B	A	B	A	A	B	A	H	H	B	H	A	B	-	B	H	B	A	A	B	B	B	A	A	B	A	H	H	B	B
TOG907173		37.3	A6	A	B	A	B	A	A	B	B	A	B	B	B	B	B	H	A	B	A	B	A	A	B	A	H	H	B	H	A	B	-	A	H	B	A	A	B	B	B	A	A	B	A	A	A	B	B
TOG896202	SNP44	37.3	A6	A	B	A	B	A	H	B	B	A	B	B	B	B	B	H	A	B	A	B	A	A	B	A	H	H	B	H	A	B	-	A	H	B	A	A	B	B	B	A	A	B	A	H	A	B	B
DS-c10062_191	SNP238	37.3	A6	A	B	A	B	A	A	B	B	A	B	B	B	B	B	H	A	B	A	B	A	A	B	A	H	A	B	H	A	B	-	A	H	B	A	A	B	B	B	A	A	B	A	A	A	B	B
DS-c639_802	SNP876	37.3	A6	A	B	A	B	A	A	B	B	A	B	B	B	B	B	H	A	B	A	B	A	A	B	A	H	H	B	H	A	B	-	A	H	B	A	A	B	B	B	A	A	B	A	A	A	B	B
DS-c5136_346	SNP793	37.3	A6	A	B	A	B	A	A	B	B	A	B	B	B	-	B	H	A	B	A	B	A	A	B	A	H	H	B	H	A	B	-	A	H	B	A	A	B	B	B	H	A	B	A	H	A	B	B
TOG907173_130	SNP179	37.3	A6	A	B	A	B	A	A	B	B	A	B	B	B	B	B	H	A	B	A	B	A	A	B	A	H	H	B	H	A	B	-	A	H	B	A	A	B	B	B	A	A	B	A	A	A	B	B
DS-c9060_110	SNP1023	38	A6	A	B	A	B	A	A	B	B	A	B	B	-	-	-	A	A	B	A	B	A	A	B	A	H	H	-	H	A	B	-	A	H	B	A	A	B	B	B	H	H	B	A	A	A	B	B
TC11A04		38.7	A6	A	B	A	B	A	A	B	B	A	B	B	B	B	B	H	A	B	A	B	A	A	B	A	H	H	B	H	A	B	B	H	H	B	A	A	B	B	B	A	A	B	A	A	A	B	B
TC41C11		38.7	A6	A	B	A	B	A	A	B	B	B	B	B	B	B	B	A	A	B	A	B	A	A	B	A	A	A	B	A	A	B	B	B	A	B	A	A	H	B	B	A	A	B	A	A	A	B	B
TC7C06		43.2	A6	A	B	A	B	A	A	B	B	A	B	B	B	B	B	A	A	B	A	B	B	A	B	A	A	A	B	A	A	B	B	A	A	B	A	A	A	A	B	A	A	B	B	A	A	B	A
TC35F05		60.9	A6	B	B	B	B	A	A	B	-	A	B	B	B	B	B	A	A	B	B	B	-	A	B	A	A	A	A	B	A	B	B	A	H	B	B	A	A	H	B	B	A	B	B	H	A	A	A
TOG897486	SNP75	60.9	A6	B	B	B	B	H	A	B	B	A	B	B	B	B	B	H	A	B	B	B	B	A	B	A	H	A	H	B	A	A	-	H	B	B	B	A	A	B	B	B	A	B	B	B	A	A	A
TC3H07		60.9	A6	B	B	-	B	H	A	B	-	A	B	B	B	B	B	H	A	B	B	B	B	A	B	A	H	H	B	B	A	B	B	H	-	B	B	-	A	B	B	B	A	B	B	B	A	A	A
DS-c5982_158	SNP858	60.9	A6	B	B	B	B	H	A	B	B	A	B	B	B	-	H	H	A	B	B	B	B	A	B	A	H	A	H	H	A	B	-	H	B	B	B	A	A	B	B	H	A	B	B	H	A	A	A
DS-c9355_120	SNP1041	60.9	A6	B	B	B	B	H	A	B	B	A	B	B	B	B	B	H	A	B	B	B	B	A	B	A	H	A	B	B	A	B	-	H	B	B	B	A	A	B	B	B	A	B	B	B	A	A	A
DS-c6847_217	SNP907	60.9	A6	B	B	B	B	H	A	B	B	A	B	B	B	B	B	H	A	B	B	B	B	A	B	A	H	H	H	B	A	B	-	H	B	B	B	A	A	B	B	B	A	B	B	B	A	A	A
TOG960456	SNP2060	62.2	A6	B	B	B	B	A	A	A	B	A	B	B	B	B	B	H	A	B	B	B	B	A	B	A	H	A	B	B	A	B	-	H	B	B	B	A	A	B	B	B	A	B	B	B	A	A	A
Seq4H6		64.2	A6	B	B	A	B	A	A	A	B	A	B	B	B	B	B	H	A	B	B	B	B	A	B	A	H	A	B	H	A	B	B	H	B	B	B	A	A	B	B	B	A	B	B	B	A	A	A
TOG920755	SNP215	65.6	A6	B	B	A	B	A	H	A	B	A	B	B	B	B	B	H	A	B	B	B	B	A	B	A	H	A	B	H	A	B	-	A	B	B	B	A	A	B	B	B	A	B	B	B	A	A	A
TOG910683_176	SNP187	66.6	A6	B	B	A	B	A	A	A	B	A	B	B	B	B	B	H	A	B	B	B	B	A	B	A	H	H	B	H	-	B	-	A	B	B	B	A	A	B	B	H	-	B	B	B	A	B	A
DS-c1800_406	SNP461	66.6	A6	B	B	A	B	A	A	A	B	A	B	B	B	B	B	H	A	B	B	B	B	A	B	A	H	A	B	H	A	B	-	A	B	B	B	A	A	B	B	A	A	B	B	B	A	B	A
TC42A02		84	A6	B	A	A	B	B	A	B	B	A	B	B	B	B	B	B	A	A	A	B	B	A	B	A	B	A	B	B	B	A	B	B	A	B	A	A	A	B	B	B	A	A	B	B	A	A	A
DS-c9452_220	SNP1047	88.2	A6	H	A	A	B	H	A	B	B	A	B	B	B	B	B	B	A	A	A	B	B	A	B	A	A	A	H	H	B	B	-	H	A	A	A	A	A	B	B	B	A	A	A	B	A	A	A
DS-c7515_308	SNP942	90.2	A6	H	A	A	B	H	A	B	B	A	B	A	B	B	B	B	A	A	A	A	B	A	B	A	A	A	H	B	B	B	-	H	A	A	A	A	A	B	B	B	A	A	A	B	A	A	A
DS-c6996_330	SNP916	95.1	A6	H	A	A	B	H	A	B	B	A	B	A	A	-	B	B	A	A	A	A	B	B	B	A	A	A	H	B	B	B	-	A	B	A	B	A	A	B	B	B	A	A	A	B	B	A	A
TOG900104	SNP118	95.8	A6	H	A	A	B	H	-	B	B	A	B	A	-	B	B	B	A	-	-	A	B	B	B	A	A	-	H	B	B	B	-	A	B	A	B	A	A	B	B	B	-	A	A	B	B	A	A
DS-c5670_217	SNP837	0	A7	A	A	B	B	A	A	A	A	B	B	B	B	B	B	B	B	H	A	A	B	B	B	A	A	B	A	A	H	B	-	H	A	A	A	A	B	B	B	B	B	A	A	A	B	B	A
DS-c2845_1151	SNP595	0	A7	A	A	B	B	A	A	A	A	B	B	B	B	B	B	B	B	H	A	A	B	B	B	A	A	B	A	A	H	B	-	H	A	A	A	A	B	B	B	B	B	A	A	A	B	B	A
RN13D04		0	A7	A	A	B	B	A	B	A	A	B	B	B	B	B	B	B	B	H	A	A	B	B	B	A	A	B	A	A	A	B	B	H	A	A	A	A	B	B	B	B	B	A	A	A	B	B	A
DS-c7744_233	SNP955	7.5	A7	H	B	B	B	A	A	A	A	B	B	B	H	B	B	B	B	H	A	A	B	B	B	B	A	B	A	A	A	B	-	H	A	A	A	A	A	B	B	B	B	A	A	A	B	B	A
DS-c15029_164	SNP403	7.5	A7	-	B	B	B	A	A	A	A	B	B	B	H	B	B	B	B	H	A	A	B	B	B	B	A	B	A	A	A	B	-	H	A	A	A	A	A	B	B	B	B	A	A	A	B	B	A
TOG894070	SNP2	7.5	A7	A	B	B	B	A	A	A	A	B	B	B	A	B	B	B	H	H	A	A	B	B	B	B	A	B	A	A	H	B	-	H	A	A	A	A	A	B	B	B	B	A	A	A	B	B	A
TOG915502		7.5	A7	-	B	B	B	A	A	A	A	B	B	B	H	B	B	B	B	H	A	A	B	B	B	B	A	-	A	A	A	B	-	H	A	A	A	A	A	B	B	B	B	A	A	A	B	B	A
TOG915502_1157	SNP198	7.5	A7	-	B	B	B	A	A	A	A	B	B	B	H	B	B	B	B	H	A	A	B	B	-	B	A	B	A	A	A	B	B	H	-	A	A	A	A	B	B	B	B	-	A	A	B	B	A
TOG895333_206	SNP23	8.7	A7	H	B	B	B	A	A	A	A	B	B	B	A	B	B	B	B	H	H	A	B	B	B	B	B	B	A	A	A	B	-	H	A	A	A	A	A	B	B	B	B	A	A	A	B	B	A
TOG895333		8.7	A7	H	B	B	B	A	A	A	A	B	B	B	A	B	B	B	B	H	H	A	B	B	B	B	B	B	A	A	A	B	-	H	A	A	A	A	A	B	B	B	B	A	A	A	B	B	A
DS-c4177_150	SNP713	10.5	A7	H	B	B	B	A	A	A	A	B	B	B	A	B	B	B	B	H	H	A	B	B	B	B	B	B	A	A	A	A	-	H	A	A	A	A	A	B	B	B	B	A	A	A	B	B	A
TC23E04		11.7	A7	A	B	B	B	A	A	A	A	B	B	B	A	B	B	B	B	H	H	A	B	B	B	B	B	B	A	A	A	A	B	B	A	A	A	A	A	B	B	B	B	A	A	H	B	B	B
TOG922733_189	SNP217	18.6	A7	A	B	B	B	A	A	A	A	B	B	B	A	B	B	B	H	B	A	A	B	H	A	A	H	A	A	A	A	A	B	B	A	A	A	A	A	B	B	B	A	-	A	B	B	B	H
DS-c253_125	SNP564	18.6	A7	A	B	B	B	A	A	A	A	B	B	B	A	-	B	B	B	H	A	A	H	B	B	A	B	B	A	A	A	A	-	B	A	A	A	A	A	B	B	B	A	A	A	H	B	B	H
DS-c3005_444	SNP608	19.7	A7	H	B	B	B	H	-	A	H	B	B	B	H	B	B	B	B	B	-	H	H	H	B	H	B	-	H	H	H	H	-	B	H	A	A	A	A	B	B	B	A	H	H	H	B	B	H
TOG922733		19.7	A7	H	B	B	B	A	H	A	A	B	B	B	H	B	B	B	H	B	H	A	H	H	B	A	B	H	H	H	H	A	-	B	A	A	A	A	A	B	B	B	H	A	A	H	B	B	H
DS-c18959_105	SNP479	22.7	A7	H	B	B	B	A	A	A	A	B	B	B	A	B	B	B	H	B	A	A	H	H	B	H	B	A	A	A	A	A	-	B	A	A	A	A	H	B	A	B	A	A	A	B	A	B	B
TOG895412		22.7	A7	-	B	B	B	A	A	A	A	B	B	B	A	B	B	B	H	B	A	A	H	H	B	H	B	A	A	A	A	A	-	B	A	A	A	A	A	B	A	B	A	A	A	B	A	B	B
TOG895412_365	SNP2005	22.7	A7	-	B	B	B	A	A	A	A	B	B	B	A	B	B	B	H	B	A	A	B	H	-	H	H	A	A	A	A	A	B	B	-	A	A	A	A	B	A	B	A	-	A	B	A	B	B
DS-c11702_280	SNP301	24.9	A7	-	B	B	B	B	A	A	A	H	B	A	H	-	-	B	H	B	-	A	H	H	B	H	B	-	-	-	A	A	-	B	A	A	A	A	H	B	A	B	A	A	A	B	A	B	B
TOG915697	SNP200	24.9	A7	A	B	B	B	B	A	A	A	H	B	A	A	H	B	B	H	B	A	A	H	H	B	H	B	A	B	A	A	A	-	B	A	A	A	A	H	B	A	B	A	A	A	B	A	B	B
DS-c6216_728	SNP870	25.6	A7	A	B	B	B	B	A	A	A	H	B	A	A	H	-	B	H	H	A	A	H	H	B	H	B	A	A	A	A	A	-	B	A	A	A	A	H	B	A	B	A	A	A	B	A	B	B
DS-c4763_792	SNP766	26	A7	A	B	B	B	B	A	A	B	B	B	A	A	H	B	B	A	H	A	A	H	H	B	H	B	A	A	A	A	A	-	B	A	A	A	A	H	B	A	B	A	A	B	B	B	B	B
PM204		28.2	A7	A	B	B	-	B	A	A	A	H	-	B	A	B	B	B	H	B	A	H	H	H	B	-	B	A	B	A	A	A	B	B	H	A	A	A	H	B	A	B	A	A	H	B	A	B	A
DS-c5152_109	SNP795	56.6	A7	A	H	B	B	B	A	A	B	B	A	A	A	H	-	B	B	A	A	A	H	B	B	A	B	-	A	A	A	A	-	B	A	B	A	B	H	A	A	B	A	B	H	B	B	B	B
DS-c7479_398	SNP940	61.2	A7	A	H	B	B	B	A	A	B	B	A	A	A	H	A	B	B	A	A	A	H	B	B	A	B	A	A	A	A	A	-	B	B	B	B	B	H	A	A	B	A	B	H	B	B	B	B
DS-c3474_556	SNP650	64.7	A7	H	H	B	B	B	A	B	B	B	A	A	A	A	A	B	B	A	A	A	A	B	B	A	B	A	A	A	A	A	-	B	B	B	B	B	H	H	A	B	A	B	H	B	B	B	B
DS-c8859_42	SNP1016	69.2	A7	H	H	B	B	B	A	B	B	B	A	A	A	H	A	A	B	A	A	A	A	B	B	A	B	A	A	A	A	B	-	B	B	A	B	B	A	H	A	B	A	B	H	B	B	B	B
DS-c5277_40	SNP803	69.2	A7	H	H	B	B	B	A	B	B	B	A	A	A	H	A	A	B	A	A	A	A	B	B	A	B	A	A	A	A	B	-	B	B	A	B	B	A	H	A	B	A	B	H	B	B	B	B
TOG915278_171	SNP197	0	A8	H	A	A	A	B	A	B	H	B	B	B	B	A	A	B	A	A	B	A	B	B	B	B	B	A	A	A	A	B	-	B	B	A	B	H	B	A	A	A	A	B	B	B	B	B	A
DS-c3821_347	SNP686	0	A8	H	A	A	A	H	-	H	H	H	B	B	B	-	-	B	A	-	H	A	H	H	B	H	H	-	-	-	A	B	-	B	H	A	H	H	H	-	A	H	A	B	B	H	H	B	A
DS-c8478_70	SNP997	0	A8	H	A	A	A	B	A	B	B	B	B	B	B	A	A	B	A	A	B	A	B	B	B	B	B	A	A	A	A	B	-	B	B	A	B	H	B	A	A	A	A	B	B	B	B	B	A
DS-c2379_440	SNP545	0	A8	H	A	A	A	B	A	B	H	B	B	B	B	A	A	B	A	A	B	A	B	B	B	B	B	H	A	A	A	B	-	B	B	A	B	H	B	A	A	A	A	B	B	B	B	B	A
TOG902883	SNP145	0	A8	H	A	A	A	B	H	B	B	B	B	B	B	H	A	B	A	A	B	A	B	B	B	B	B	H	H	H	H	B	-	B	B	A	B	H	B	A	A	A	A	B	B	B	B	B	A
TOG895983	SNP37	0	A8	H	A	A	A	B	A	B	H	B	B	B	B	A	A	B	A	A	B	A	B	B	B	B	B	A	A	A	A	B	-	B	B	A	B	H	B	A	A	A	A	B	B	B	B	B	A
TOG915278		0	A8	H	A	A	A	B	A	B	H	B	B	B	B	A	A	B	A	A	B	A	B	B	B	B	B	A	A	A	A	B	-	B	B	A	B	H	B	A	A	A	A	B	B	B	B	B	A
TC9F04		0	A8	H	A	A	A	B	A	B	B	B	B	B	B	A	A	B	A	A	B	A	B	B	B	B	B	A	A	A	A	B	B	B	B	A	B	H	B	A	A	A	A	B	B	B	B	B	A
TOG896197	SNP43	1.2	A8	H	B	A	A	B	A	B	B	B	B	B	B	A	A	B	A	A	B	A	B	B	B	B	B	A	A	A	A	B	-	B	B	A	B	H	B	A	A	A	A	B	B	B	B	B	A
gi-716		1.2	A8	H	B	A	A	B	A	B	B	B	B	B	B	A	A	B	-	A	B	-	B	B	B	B	-	-	-	A	A	B	B	B	-	A	B	-	-	A	B	-	A	B	B	B	B	B	-
DS-c95_626	SNP1048	4	A8	H	B	A	A	B	A	B	B	B	B	B	B	H	A	B	A	A	B	A	B	B	B	B	B	A	A	A	A	B	-	B	B	A	B	B	B	B	H	B	A	B	B	B	H	B	A
DS-c1049_215	SNP251	4	A8	H	B	A	A	B	A	B	B	B	B	B	B	H	A	B	A	A	B	A	B	B	B	B	B	A	A	A	A	B	-	B	B	A	B	B	B	B	H	B	A	B	B	B	H	B	A
Seq2A5		4	A8	H	B	A	A	B	A	B	B	B	B	B	B	H	A	B	A	A	B	A	B	B	B	B	-	H	A	A	A	B	B	B	-	A	-	B	-	B	-	-	-	B	B	B	H	B	A
TOG918864	SNP209	11.2	A8	H	B	A	A	A	A	B	B	A	B	B	B	H	A	B	A	A	B	A	A	B	B	B	B	A	A	A	A	B	-	B	B	A	B	B	A	B	H	B	A	B	A	B	H	B	B
TC22C01		11.2	A8	H	B	A	A	A	A	B	B	A	B	B	B	H	A	B	A	A	B	A	A	B	B	B	B	A	A	A	A	B	B	B	B	A	B	B	A	B	H	B	A	B	A	B	H	H	B
DS-c732_231	SNP925	13.5	A8	H	B	H	A	A	A	B	B	A	B	B	B	H	A	B	A	A	B	B	A	B	B	B	B	H	A	A	A	A	-	B	B	A	B	B	A	B	H	H	A	B	A	B	H	B	B
TC9F10		15	A8	H	B	H	A	A	A	B	B	A	B	B	B	H	A	B	A	A	B	B	A	A	B	B	B	H	A	A	A	A	B	B	B	A	B	B	A	B	H	B	A	B	A	B	H	B	B
TC6H03		15	A8	H	B	H	A	A	A	B	B	A	B	B	B	H	A	B	A	A	B	B	A	A	B	B	B	H	A	A	A	A	B	B	B	A	B	B	A	B	H	B	A	B	A	B	H	B	B
DS-c3555_139	SNP659	18.6	A8	H	B	H	A	A	A	B	B	A	B	B	B	H	A	B	A	A	B	B	A	A	B	B	B	B	A	A	A	A	-	A	H	A	B	A	A	B	H	B	A	B	A	B	H	B	B
DS-c3065_784	SNP613	18.6	A8	H	B	H	A	A	A	B	B	A	B	B	B	H	A	B	A	A	B	B	A	A	B	B	B	H	A	A	A	A	-	A	H	A	B	A	A	B	H	B	A	B	A	B	H	B	B
TC20B05		18.6	A8	H	B	H	A	-	A	B	B	A	B	B	B	H	A	B	A	A	-	B	A	A	B	B	B	H	A	A	-	A	-	A	H	A	B	-	A	B	H	B	A	B	A	B	H	B	B
DS-c9031_272	SNP1022	23.9	A8	H	B	H	A	A	A	B	B	A	B	B	B	H	B	B	A	A	B	B	A	A	B	B	B	H	A	A	A	A	-	A	A	B	A	B	A	B	H	B	A	B	A	B	A	B	B
DS-c3540_452	SNP657	28.5	A8	A	B	H	A	A	A	B	H	H	B	B	B	H	B	B	B	A	B	B	A	A	B	B	B	B	A	A	A	A	-	A	A	B	A	B	A	B	A	B	A	B	A	B	A	B	B
DS-c5583_69	SNP826	29.3	A8	A	B	H	A	A	A	B	A	H	B	B	B	H	B	B	B	A	B	B	A	A	B	B	B	H	A	A	A	A	-	A	A	B	A	B	A	B	A	B	A	B	A	B	A	B	B
TOG899744		30	A8	A	B	H	B	A	A	B	A	H	B	B	B	H	B	B	B	A	B	B	A	A	B	B	B	B	A	A	A	A	-	A	A	B	A	B	A	B	A	B	A	B	A	B	A	B	B
TOG899744_355	SNP115	30	A8	A	B	H	B	A	A	B	A	H	B	B	B	H	B	B	B	A	B	B	A	A	B	B	B	H	A	A	A	A	B	A	A	B	A	B	A	B	A	B	A	-	A	B	A	B	B
DS-c1885_946	SNP476	39.5	A8	A	B	H	B	A	A	B	A	H	A	B	B	B	B	B	B	A	B	B	A	A	B	A	B	B	B	A	A	B	-	A	H	B	A	B	H	B	A	B	A	B	A	A	H	B	A
DS-c12692_326	SNP334	39.5	A8	A	B	H	B	A	A	B	A	H	A	B	B	B	B	B	B	A	B	B	A	A	B	A	B	B	B	A	A	B	-	A	H	B	A	B	H	B	A	B	A	B	A	A	H	B	A
TC3B04		43.1	A8	A	H	H	H	A	A	B	A	H	H	B	B	B	B	B	B	A	B	B	A	A	B	A	B	H	H	A	H	B	B	A	H	B	A	H	H	H	H	H	A	B	H	A	H	H	A
DS-c1393_570	SNP374	43.8	A8	A	B	H	B	A	A	B	B	H	H	B	B	B	B	B	B	A	B	B	A	A	B	A	B	H	B	H	A	B	-	A	H	B	A	B	H	B	A	B	A	B	A	A	H	B	A
TC3B05		59.6	A8	B	B	B	B	-	A	B	-	H	-	B	B	B	B	-	B	B	B	-	-	A	B	A	B	A	A	B	B	-	B	-	-	B	-	-	-	B	A	B	A	A	B	A	B	B	B
TOG905363	SNP166	62.7	A8	B	A	B	B	A	A	B	B	H	H	A	B	B	B	A	B	B	B	B	A	A	B	A	B	A	A	B	H	B	-	A	B	B	B	B	H	B	A	B	A	A	B	A	B	B	B
DS-c5619_263	SNP830	68.1	A8	B	H	A	B	A	A	B	B	B	H	A	B	B	B	A	B	B	H	B	A	A	B	A	B	A	A	B	B	B	-	A	B	A	B	B	A	B	A	B	A	A	B	A	B	B	B
DS-c20567_70	SNP501	68.1	A8	B	H	A	B	A	A	B	B	B	H	A	B	B	B	A	B	B	H	B	A	A	B	A	B	A	A	B	B	B	-	A	B	A	B	B	A	B	A	B	A	A	B	A	B	B	B
DS-c1348_818	SNP360	69.3	A8	B	H	A	B	B	A	B	B	B	H	A	B	B	H	A	B	B	H	B	A	A	B	A	B	A	A	B	B	B	-	A	B	A	B	B	A	B	A	B	A	A	B	A	B	B	B
DS-c17036_92	SNP443	69.3	A8	B	H	A	B	B	A	B	B	B	H	A	B	B	H	A	B	B	H	B	A	A	B	A	B	A	A	B	B	B	-	A	B	A	B	B	A	B	A	B	A	A	B	A	B	B	B
TC4G06		69.3	A8	B	H	A	B	B	A	B	B	B	H	A	B	B	H	A	B	B	H	-	A	A	B	A	B	A	A	B	B	B	B	A	-	A	B	H	A	B	A	B	A	A	B	A	B	B	B
Lec-1		0	A9	A	A	B	A	A	A	A	B	A	A	A	A	B	B	B	B	A	A	B	B	B	B	A	A	B	B	B	B	A	B	A	B	A	B	A	B	B	B	B	B	B	A	B	B	A	A
gi-1107		0	A9	A	A	B	A	A	A	A	B	A	A	A	A	B	B	B	B	A	A	B	B	B	B	A	A	B	B	B	B	A	B	A	B	A	B	A	B	B	B	B	B	B	A	B	B	A	A
DS-c18439_78	SNP467	1.5	A9	A	A	B	A	A	A	A	B	A	A	A	A	B	H	B	B	A	A	B	B	B	B	A	A	H	B	A	B	A	-	A	B	A	B	A	A	B	B	B	B	B	A	B	H	A	A
DS-c33996_97	SNP640	5.8	A9	A	A	B	A	A	A	A	B	A	A	A	A	B	H	B	B	A	A	B	B	B	B	A	A	A	B	H	B	A	-	A	A	A	A	A	A	B	B	A	B	B	A	B	H	A	B
DS-c1696_1055	SNP441	11.6	A9	A	A	B	A	B	A	A	B	A	H	B	A	B	H	B	B	B	A	B	B	A	B	A	A	A	B	B	B	A	-	A	A	A	A	A	A	B	B	A	B	B	A	B	A	A	A
DS-c6612_152	SNP887	12.1	A9	A	A	B	A	B	A	A	B	A	H	B	A	A	H	B	B	B	A	B	B	A	B	A	A	A	B	B	B	A	-	A	A	A	A	A	A	B	B	A	B	B	A	B	A	A	A
DS-c4860_235	SNP774	14.7	A9	A	A	B	A	B	A	A	B	A	H	B	A	A	B	B	B	B	A	B	B	A	B	A	A	A	B	B	B	A	-	A	A	A	A	A	A	B	B	A	B	B	A	B	A	A	A
DS-c2682_118	SNP577	15.8	A9	A	A	B	B	B	A	A	B	A	H	B	A	A	B	B	B	B	A	B	B	A	B	A	A	A	B	B	A	A	-	A	A	A	A	A	A	B	B	A	B	B	A	B	A	A	A
DS-c14276_456	SNP385	23.5	A9	A	A	B	B	B	A	A	B	A	H	B	A	A	B	A	A	B	A	A	B	A	B	A	A	A	B	B	A	A	-	B	A	A	A	A	A	B	B	A	B	B	A	A	A	A	A
DS-c13019_307	SNP346	25.2	A9	A	A	H	B	B	A	A	B	B	H	B	A	A	H	A	A	-	A	A	B	A	B	A	A	A	H	H	A	A	-	H	A	A	A	A	A	-	H	A	H	B	A	A	A	A	A
TOG898055	SNP84	34.4	A9	A	B	B	B	B	A	A	H	B	B	B	A	B	A	A	A	B	A	A	B	A	B	A	A	A	B	H	A	A	-	B	A	A	A	A	A	B	B	A	B	B	A	A	A	A	A
DS-c3667_602	SNP672	36.3	A9	A	B	B	B	B	A	A	H	B	B	B	A	B	A	A	A	B	A	A	B	A	B	A	A	A	B	A	A	A	-	B	A	A	A	A	A	B	A	A	B	B	A	A	A	A	A
DS-c1727_427	SNP446	36.9	A9	A	B	B	B	B	A	A	H	B	B	B	A	B	A	A	A	B	A	A	B	A	B	A	A	A	B	A	A	A	-	B	A	A	A	A	A	B	A	A	A	B	A	A	A	A	A
TOG895578	SNP28	37.5	A9	A	B	B	B	A	A	A	H	B	B	B	A	B	A	A	A	B	A	A	B	A	B	A	A	A	B	A	A	A	-	B	A	A	A	A	A	B	A	A	A	B	A	A	A	A	A
TOG899159	SNP96	40	A9	A	B	B	B	A	A	A	H	A	B	B	A	A	A	A	A	B	A	A	B	A	B	A	A	A	A	A	A	A	-	B	A	A	A	A	A	B	H	A	A	A	A	A	A	A	A
TOG894357	SNP2004	43.8	A9	A	H	B	H	A	A	A	H	A	H	B	H	-	-	A	H	H	-	A	B	A	H	A	A	A	A	H	H	A	-	A	A	A	A	A	A	B	H	A	H	A	A	A	A	A	A
DS-c11394_113	SNP292	48.4	A9	A	B	B	B	A	A	A	A	A	A	B	B	A	A	A	A	A	A	A	B	A	B	A	A	A	A	A	A	A	-	A	A	A	A	A	A	B	H	B	A	H	A	A	A	A	A
DS-c6563_104	SNP884	52.5	A9	A	B	B	A	A	A	A	A	A	A	A	B	A	A	A	A	A	A	A	B	A	B	A	A	A	A	A	A	A	-	A	A	A	A	A	A	A	A	B	A	H	A	A	A	A	A
DS-c1784_908	SNP457	54.5	A9	A	B	A	A	A	A	A	A	A	A	A	B	A	A	A	B	A	A	A	B	A	B	A	A	H	A	A	A	A	-	A	A	A	A	A	H	A	A	B	A	H	A	A	A	A	A
DS-c4493_509	SNP738	55.1	A9	A	B	A	A	A	A	A	A	A	A	A	B	A	A	A	B	A	A	A	B	A	B	A	A	A	A	A	A	A	-	A	A	A	A	A	H	A	A	B	A	H	A	A	A	A	A
DS-c11518_507	SNP297	0	A10	A	B	B	B	H	B	A	B	H	A	B	A	B	A	A	B	A	A	A	B	B	B	B	H	A	B	B	B	B	-	B	A	A	A	B	B	A	B	H	B	B	B	B	A	A	A
DS-c4018_591	SNP703	2.5	A10	H	B	B	B	H	B	A	B	H	A	B	H	H	H	H	B	H	B	A	B	A	B	B	H	H	-	-	B	B	-	B	A	A	A	B	B	H	H	H	B	B	B	B	A	H	A
DS-c22445_175	SNP528	5.2	A10	A	B	B	B	H	B	A	B	H	A	A	A	B	A	B	B	A	H	A	B	A	B	B	H	A	B	B	B	B	-	B	A	A	A	B	B	A	H	H	B	B	B	B	A	A	H
DS-c1708_349	SNP444	6.4	A10	A	B	B	A	H	B	A	B	A	A	A	A	B	A	B	B	A	H	A	B	A	B	B	H	A	B	B	B	B	-	B	A	A	A	B	B	A	H	H	A	B	B	B	A	A	H
DS-c3137_141	SNP618	7.1	A10	A	H	B	A	H	B	A	B	A	A	A	A	B	A	B	B	A	H	A	B	A	B	B	H	A	B	B	B	B	-	B	A	A	A	B	A	A	H	H	A	B	B	B	A	A	H
DS-c1927_1130	SNP488	7.1	A10	-	H	B	A	H	B	A	B	A	A	A	-	B	-	B	B	A	H	A	B	A	B	B	H	-	B	B	B	B	-	B	A	A	A	B	A	A	H	H	A	B	B	B	A	A	H
DS-c3465_568	SNP649	15	A10	A	H	B	A	H	B	A	B	A	A	A	A	A	A	B	B	A	H	A	B	A	B	B	H	A	B	B	B	A	-	B	A	A	A	B	A	A	H	H	A	B	A	B	A	A	H
DS-c3554_248	SNP658	15	A10	A	H	B	A	H	B	A	B	A	A	A	A	A	A	B	B	A	H	A	B	A	B	B	H	A	B	B	B	A	-	B	A	A	A	B	A	A	H	H	A	B	A	B	A	A	H
DS-c10074_141	SNP240	15.8	A10	A	H	B	A	H	B	A	B	A	A	A	A	A	A	B	B	A	H	A	B	A	B	B	H	A	B	-	B	A	-	B	A	A	A	B	A	A	H	H	A	B	A	B	A	B	H
TC1G04		15.8	A10	A	H	B	A	H	B	A	B	A	A	A	A	A	A	B	B	A	H	A	B	A	B	-	B	A	B	B	B	A	B	B	-	A	A	-	A	H	H	H	-	B	A	B	H	B	H
TC31C09		20.4	A10	A	A	B	A	H	B	A	B	A	A	A	A	A	A	B	B	A	H	A	B	A	B	B	H	A	A	B	A	A	B	B	A	A	A	A	A	A	H	H	A	B	A	B	A	B	H
TC23F04		21.3	A10	A	A	B	A	H	B	A	B	A	A	A	A	A	A	B	B	A	H	A	B	A	B	B	H	A	A	B	A	A	B	B	A	A	A	B	A	A	B	H	A	B	A	B	A	B	H
TOG900140_128	SNP119	21.3	A10	A	A	B	A	H	B	A	B	A	A	A	A	A	A	B	B	A	H	A	B	A	B	B	H	A	A	B	A	A	-	B	A	A	A	B	A	A	H	H	A	B	A	B	A	B	H
TOG899668_1115	SNP109	21.3	A10	A	A	B	A	H	B	A	B	A	A	A	A	A	A	B	B	A	H	A	B	A	-	B	H	A	A	B	A	A	B	B	-	A	A	B	A	A	H	H	A	-	A	B	A	B	H
TOG915802	SNP202	21.3	A10	A	A	B	A	H	-	A	B	A	A	A	A	A	A	-	-	A	-	A	B	A	B	B	H	A	A	-	A	A	-	-	A	A	A	B	A	A	H	H	A	B	A	-	A	B	H
DS-c3962_168	SNP695	21.3	A10	A	A	B	A	H	B	A	B	A	A	A	A	A	A	B	B	A	H	A	B	A	B	B	H	A	A	B	A	A	-	B	A	A	A	B	A	A	H	H	A	B	A	B	A	B	H
DS-c14143_148	SNP380	21.3	A10	A	A	B	A	H	B	A	B	A	A	A	A	A	A	B	B	A	H	A	B	A	B	B	H	A	A	B	A	A	-	B	A	A	A	B	A	A	H	H	A	B	A	B	A	B	H
TOG900140		21.3	A10	A	A	B	A	H	B	A	B	A	A	A	A	A	A	B	B	A	H	A	B	A	B	B	H	A	A	B	A	A	-	B	A	A	A	B	A	A	H	H	A	B	A	B	A	B	H
TOG899668		21.3	A10	-	A	B	A	H	B	A	B	A	A	A	A	-	-	B	B	A	H	A	B	A	B	B	H	-	-	H	A	A	-	B	A	A	A	B	A	A	H	H	A	B	A	B	A	B	H
TOG896702_329	SNP57	22.4	A10	H	A	B	A	H	B	A	B	A	A	A	A	H	A	B	A	A	H	A	B	A	B	B	H	A	A	B	A	A	-	B	A	A	A	B	A	A	A	H	A	B	A	B	A	B	H
DS-c8466_362	SNP996	22.4	A10	A	A	B	A	H	B	A	B	A	A	A	A	A	A	B	A	A	H	A	B	A	B	B	H	A	A	B	A	A	-	B	A	A	A	B	A	A	A	H	A	B	A	B	A	B	H
DS-c11859_201	SNP303	22.4	A10	A	A	B	A	H	B	A	B	A	A	A	A	A	A	B	A	A	H	A	B	A	B	B	H	A	A	B	A	A	-	B	A	A	A	B	A	A	A	H	A	B	A	B	A	B	H
DS-c13985_140	SNP376	22.4	A10	H	A	B	A	H	B	A	B	A	A	A	A	H	A	B	A	A	H	A	B	A	B	B	H	A	A	B	A	A	-	B	A	A	A	B	A	A	A	H	A	B	A	H	A	B	H
DS-c2104_122	SNP506	22.4	A10	A	A	B	A	H	B	A	B	A	A	A	A	A	A	B	A	A	H	A	B	A	B	B	H	A	A	B	A	A	-	B	A	A	A	B	A	A	A	H	A	B	A	B	A	B	H
TOG896702		22.4	A10	H	A	B	A	H	B	A	B	A	A	A	A	H	A	B	A	A	H	A	B	A	B	B	H	A	A	B	A	A	-	B	A	A	A	B	A	A	A	H	A	B	A	B	A	B	H
DS-c2936_645	SNP603	24.5	A10	H	A	B	A	H	B	A	B	A	A	A	A	H	A	B	A	A	B	A	A	H	B	B	H	A	A	B	A	A	-	B	A	A	A	B	A	A	A	H	A	B	A	A	A	B	H
TOG946792	SNP230	24.5	A10	-	A	B	A	H	B	A	B	A	A	A	A	H	A	B	A	A	B	A	A	H	B	B	H	A	A	B	A	A	-	B	A	A	A	B	A	A	A	H	A	B	A	A	A	B	H
TC7H11		25.3	A10	H	A	B	A	H	B	A	B	A	A	-	A	H	-	B	A	A	B	A	A	A	B	B	H	A	A	B	A	A	B	B	A	A	A	B	A	A	A	A	A	B	A	A	H	A	H
DS-c4580_1053	SNP746	33	A10	-	A	B	A	H	B	B	B	A	A	A	A	H	A	B	A	A	B	B	A	A	B	B	H	A	A	A	A	A	-	B	A	A	A	B	A	A	A	A	A	B	A	A	A	B	H
DS-c10522_129	SNP254	34.5	A10	-	A	B	A	A	-	B	B	A	A	A	A	A	A	-	A	A	-	B	A	A	B	B	A	A	A	A	A	A	-	-	A	A	A	B	A	A	A	A	A	B	A	A	A	B	A
DS-c5696_55	SNP838	42.6	A10	B	A	B	A	H	B	B	H	A	A	B	A	H	A	A	A	A	B	B	B	H	B	B	A	A	A	A	A	A	-	B	A	A	A	A	A	A	A	A	A	B	A	A	A	B	B
DS-c5609_294	SNP828	42.6	A10	B	A	B	A	A	B	B	H	A	A	B	A	H	A	A	A	A	B	B	B	H	B	B	A	A	A	A	A	A	-	B	A	A	A	A	A	A	A	A	A	B	A	A	A	B	B
DS-c12368_110	SNP321	46	A10	B	A	B	A	A	A	B	H	A	A	B	A	B	A	A	A	A	B	B	B	B	B	B	A	H	A	A	A	A	-	B	A	A	A	A	A	A	A	A	A	B	A	A	A	A	B
DS-c5307_258	SNP805	47.8	A10	B	A	B	A	A	A	B	H	A	A	B	A	B	A	A	A	A	B	B	B	B	B	B	A	H	A	A	A	A	-	B	A	A	A	A	A	A	A	B	A	B	A	A	A	A	A
TOG899617_1026	SNP107	49.6	A10	B	A	B	A	A	A	B	H	A	A	B	A	B	A	A	A	A	B	B	B	B	B	B	A	B	A	A	A	A	B	B	-	A	A	A	A	A	A	B	A	-	A	A	A	A	A
TOG899617		49.6	A10	B	A	B	A	A	A	B	H	A	A	B	A	B	A	A	A	A	B	B	B	B	B	B	A	B	A	A	A	A	-	B	A	A	A	A	A	A	A	B	A	B	A	A	A	A	A
	Total	705.1
[truncated: 44 more columns]

## Sheet: Tetraploid map
Map tetraploid
Marker name	Abreviation Nagy et al.	cM	LG
				T002	T003	T004	T005	T006	T007	T008	T009	T012	T025	T028	T032	T033	T038	T040	T041	T042	T043	T044	T045	T046	T047	T048	T050	T052	T053	T058	T061	T066	T067	T071	T072	T074	T078	T080	T085	T086	T087	T088	T089	T093	T094	T095	T097	T098	T101
DS-c4841_264	SNP770	0	TA1	-	A	A	B	A	B	B	A	A	B	B	B	B	A	B	B	B	B	B	A	A	B	A	A	B	A	A	A	A	B	B	A	B	B	A	B	A	A	A	A	A	B	A	A	A	A
DS-c9879_464	SNP1063	0	TA1	-	A	A	B	-	-	B	A	A	B	B	B	B	A	B	B	B	B	B	A	A	B	A	A	B	A	A	A	A	B	B	A	B	B	A	B	A	A	A	A	A	B	A	A	A	A
DS-c4214_1102	SNP716	4.7	TA1	-	A	B	B	A	B	B	B	A	B	B	B	A	A	B	B	B	B	B	A	A	B	A	A	B	A	A	B	A	B	B	A	B	B	A	B	A	A	A	A	A	B	A	A	A	A
DS-c9263_191	SNP1035	9.4	TA1	-	A	B	B	A	B	B	B	B	B	-	B	A	A	B	B	B	B	B	B	A	A	A	A	B	A	A	B	A	B	A	A	B	B	A	B	A	A	A	A	A	B	B	A	A	A
TC2E05		11	TA1	A	A	B	B	A	B	B	B	B	A	B	B	A	A	B	B	B	B	B	B	A	A	A	-	B	A	A	A	A	B	A	A	B	B	A	B	A	A	A	A	A	B	A	A	A	A
AHGS2027		19.2	TA1	A	A	B	B	A	B	A	B	A	A	B	B	A	A	B	B	B	B	B	B	A	A	A	A	B	A	A	B	B	B	A	A	B	B	B	B	A	B	B	A	A	B	A	A	A	A
DS-c1562_542	SNP415	21	TA1	-	-	-	-	-	-	A	-	A	A	B	B	A	A	B	B	B	B	B	B	A	A	A	A	B	A	A	B	B	B	A	A	B	B	B	B	A	B	B	A	A	B	A	A	A	A
DS-c8138_615	SNP979	21	TA1	-	A	B	B	A	B	A	B	A	A	B	B	A	A	B	B	B	B	B	B	A	A	A	A	B	A	A	B	B	B	A	A	B	B	B	B	A	B	B	A	A	B	A	A	A	A
TOG905517	SNP169	26.3	TA1	-	A	B	B	A	B	A	B	A	A	B	B	A	A	B	B	B	B	A	B	A	A	A	A	A	A	A	B	A	B	A	A	B	B	B	B	A	B	B	A	A	B	A	A	A	A
DS-c6299_249	SNP873	30.9	TA1	-	A	B	B	A	B	A	B	A	A	A	A	A	A	B	B	B	B	A	B	A	A	A	A	A	A	A	B	A	B	A	A	B	A	B	B	A	B	B	A	A	B	A	A	A	B
TOG894141	SNP1067	35.9	TA1	-	-	-	-	-	-	-	-	-	B	-	-	-	-	-	-	-	B	-	B	-	-	-	-	-	-	-	B	-	B	-	A	B	-	B	B	A	B	B	-	-	B	A	A	A	B
RN23A07		39.8	TA1	A	B	B	B	A	B	A	B	A	B	A	A	A	A	B	A	B	B	A	B	B	A	B	A	A	A	B	B	A	B	A	A	B	-	B	-	-	A	B	A	A	B	A	A	A	B
DS-c2381_662	SNP546	39.8	TA1	-	B	B	-	A	-	A	B	A	B	A	A	A	A	B	A	B	B	A	B	B	A	B	A	A	A	B	B	A	B	A	A	B	A	B	A	A	A	B	A	A	B	A	A	A	B
DS-c3342_148	SNP636	40.4	TA1	-	-	-	-	-	-	-	-	A	B	A	A	A	A	-	A	B	B	A	B	B	A	B	A	A	A	B	A	A	B	A	A	B	A	B	A	A	A	B	A	A	B	A	A	A	B
DS-c2961_67	SNP2250	41	TA1	-	B	B	B	-	B	A	B	A	B	A	A	A	A	B	A	B	B	A	B	H	A	B	A	A	A	B	A	A	B	A	A	B	A	B	A	A	A	B	A	A	B	A	A	A	B
DS-c1615_991	SNP2159	42.8	TA1	-	-	-	-	-	-	-	-	A	B	A	B	-	A	-	-	-	-	A	-	A	A	B	A	A	B	B	A	A	B	A	A	B	A	B	A	A	B	B	A	A	B	A	A	A	B
DS-c13687_436	SNP367	42.8	TA1	-	B	B	B	A	B	A	B	A	B	A	A	A	A	B	A	B	B	A	B	-	A	B	A	A	B	B	A	A	B	A	A	B	A	B	A	A	A	B	A	A	B	A	A	A	B
DS-c17991_98	SNP460	42.8	TA1	-	B	B	B	A	B	A	B	A	B	A	A	A	A	B	A	B	B	A	B	-	A	B	A	A	B	B	A	A	B	A	A	B	A	B	A	A	A	B	A	A	B	A	A	A	B
Ah-193		43.3	TA1	A	B	B	B	A	B	A	B	A	B	A	A	A	A	B	A	B	B	A	B	B	A	B	A	A	B	B	B	A	B	A	A	B	A	B	A	A	A	B	A	A	B	A	A	A	B
Ah21		45.3	TA1	A	B	B	B	A	B	A	B	A	B	A	B	A	A	B	A	B	B	A	B	H	A	B	A	A	B	-	B	A	B	A	A	B	A	B	A	A	B	B	A	A	B	A	A	A	B
DS-c5353_469	SNP808	48.6	TA1	A	B	B	B	A	A	A	B	A	H	A	B	A	A	B	A	A	B	A	B	H	A	B	A	A	B	B	A	A	A	A	A	B	A	B	A	A	B	B	A	A	B	A	A	A	B
DS-c13239_201	SNP355	49.7	TA1	-	B	B	B	A	A	A	-	A	B	B	B	A	A	B	A	A	B	A	B	-	A	B	A	A	B	B	A	A	A	A	A	B	A	B	A	A	B	B	A	A	-	A	A	A	B
AHGS1443		52.7	TA1	A	B	B	B	A	B	A	-	A	B	B	A	A	A	B	A	A	B	A	B	H	A	B	A	A	B	B	A	A	B	A	A	B	B	B	A	A	B	B	A	A	H	A	A	A	B
Seq4A6		53	TA1	-	B	B	B	-	B	-	B	A	B	B	-	A	A	B	-	A	B	-	B	B	A	B	A	-	B	B	B	-	B	B	-	B	B	B	B	-	B	B	-	-	B	-	-	A	B
AHGS2148		57.2	TA1	A	B	B	B	A	B	A	H	A	A	B	A	A	A	B	A	A	B	A	B	H	A	B	A	A	B	B	A	A	B	A	A	B	B	B	A	A	B	B	A	A	H	A	A	A	B
TC30D04		57.5	TA1	A	B	B	B	A	B	A	A	A	A	B	A	A	A	B	A	A	B	A	B	B	A	B	A	A	B	B	B	A	B	A	A	B	B	B	A	A	B	B	A	A	A	A	A	A	B
Seq3B5		60.7	TA1	A	B	B	B	A	B	A	H	A	A	B	B	A	A	A	A	A	B	A	B	H	A	B	A	A	B	B	B	A	B	A	A	B	B	B	A	A	B	B	A	-	H	A	A	A	A
AHGS1918		63.3	TA1	A	B	B	B	A	B	A	H	A	A	B	B	A	A	A	A	A	B	A	B	H	A	B	A	A	B	B	A	A	B	A	A	B	B	B	A	B	B	B	A	A	H	B	B	A	A
DS-c4560_244	SNP744	67.6	TA1	-	B	B	A	A	B	A	A	A	A	B	B	A	A	A	A	A	B	A	B	A	A	B	A	A	B	B	A	A	B	A	A	B	B	B	A	B	B	A	A	A	-	B	B	A	A
DS-c4065_840	SNP706	70.8	TA1	-	B	A	A	A	B	A	A	A	A	B	B	A	A	A	A	A	B	A	B	B	A	B	A	A	B	B	A	A	B	A	A	B	B	B	B	B	B	A	A	A	-	B	B	A	A
DS-c6166_412	SNP868	83	TA1	A	B	A	A	A	B	B	A	A	A	B	B	A	B	A	B	A	B	A	A	B	A	A	B	A	B	B	B	A	A	A	A	B	B	B	B	B	B	B	A	A	B	B	B	B	A
TOG904805	SNP160	83	TA1	-	B	A	A	A	B	B	A	A	A	B	B	A	B	A	B	A	B	A	A	B	A	A	B	A	B	B	B	A	A	A	A	B	B	B	B	B	B	B	A	A	B	B	B	B	A
Ah3		85.4	TA1	A	B	A	A	A	B	B	A	A	A	A	B	A	A	A	B	A	B	A	A	B	A	A	B	A	B	B	B	A	A	A	A	B	B	B	B	B	B	B	A	A	B	B	B	B	A
DS-c8780_510	SNP1011	88.9	TA1	-	B	A	A	A	B	B	A	A	B	A	B	A	A	A	B	A	B	A	A	B	A	A	B	A	B	B	B	A	A	B	A	B	B	B	B	B	B	B	A	A	B	B	B	B	A
RN17F12		90.2	TA1	A	B	A	A	A	B	B	A	A	B	A	B	A	A	A	B	A	A	A	A	B	A	A	B	A	B	-	B	A	A	B	A	B	B	B	B	B	B	B	A	A	B	B	B	B	A
DS-c7354_136	SNP928	92.1	TA1	-	-	A	-	-	-	-	A	A	B	A	B	A	A	A	B	A	A	A	A	B	A	A	B	A	B	B	A	A	A	B	A	B	B	B	B	B	B	B	A	A	B	B	B	B	A
Seq2F5		0	TA2	B	B	-	B	A	A	A	A	A	A	B	B	A	A	A	B	A	B	B	B	B	B	B	B	B	B	B	B	-	A	B	A	A	A	A	A	A	A	A	A	-	B	B	-	B	B
DS-c2408_432	SNP551	1.3	TA2	B	H	B	B	A	A	A	A	A	A	H	H	A	A	A	H	A	B	B	H	H	H	B	H	H	H	H	H	A	A	H	A	A	A	A	A	A	A	A	A	A	H	A	A	B	H
DS-c1565_477	SNP416	2.8	TA2	-	-	-	-	-	-	A	A	A	A	B	B	A	A	A	B	A	B	B	B	B	B	B	-	B	B	B	B	A	A	B	A	A	A	A	A	A	A	A	A	A	B	A	A	B	A
DS-c14754_191	SNP398	7.4	TA2	-	-	-	-	-	-	A	A	A	A	B	B	-	A	A	B	A	B	B	-	B	B	B	-	B	B	B	B	A	A	B	A	A	A	A	A	A	A	A	A	A	B	B	A	B	A
AhTE0537		27	TA2	B	B	A	A	A	B	A	A	A	A	B	B	A	A	A	B	A	A	B	B	B	B	B	A	A	B	B	A	A	A	A	A	B	A	B	A	B	A	A	A	A	B	B	A	B	B
DS-c1614_886	SNP427	30.8	TA2	-	-	-	-	-	-	-	A	A	A	B	B	A	A	A	-	A	A	B	B	B	B	B	A	B	B	B	A	A	A	A	A	B	A	A	A	A	A	A	A	A	B	B	A	B	B
TC1E01		31.4	TA2	B	B	-	-	A	B	B	A	-	-	B	B	-	A	A	B	-	-	B	B	B	B	B	A	B	B	B	B	-	-	A	-	-	A	A	A	A	-	-	-	-	B	B	A	B	B
Seq14F4		35.7	TA2	B	B	A	A	A	B	B	A	A	A	B	-	A	A	A	B	A	A	B	B	H	A	B	A	A	B	B	B	A	A	A	A	A	A	B	A	-	A	A	-	A	B	B	A	A	B
DS-c3576_150	SNP662	36.9	TA2	-	B	A	A	A	B	B	A	A	A	B	B	A	A	A	B	A	A	B	B	H	A	B	A	A	B	B	A	A	A	A	A	A	B	A	A	-	A	A	A	A	B	B	A	A	B
TOG907144	SNP178	36.9	TA2	-	B	A	A	A	B	B	A	A	A	B	B	A	A	A	B	A	A	B	B	-	A	B	A	A	B	B	A	A	A	A	A	A	B	-	A	B	A	A	A	A	B	B	A	A	B
RM2H10		38.6	TA2	B	B	A	A	A	B	B	A	A	A	B	B	A	A	A	B	A	A	B	B	H	A	B	A	A	B	B	B	A	A	A	A	A	B	A	A	-	A	A	A	A	B	B	A	A	B
DS-c14247_275	SNP384	40.7	TA2	-	B	-	-	-	B	B	-	A	A	B	B	A	A	A	B	B	A	B	B	B	A	B	A	A	B	B	A	A	A	A	A	A	B	A	B	A	A	A	A	A	B	B	A	A	B
AHS0946		44.3	TA2	B	B	A	A	A	B	B	B	A	H	B	A	B	A	A	B	H	A	B	B	H	A	B	A	A	B	B	A	A	A	A	A	A	B	A	B	-	A	A	A	A	B	B	A	A	B
DS-c7868_196	SNP962	45	TA2	-	B	A	-	-	B	B	B	A	-	B	A	B	A	A	B	-	A	B	B	-	A	B	A	A	B	B	A	A	A	A	A	A	B	A	B	A	A	A	A	A	B	B	A	A	B
DS-c4439_404	SNP734	46.2	TA2	-	-	A	-	-	-	-	B	A	-	B	A	B	A	-	B	-	A	B	B	-	A	B	A	A	B	B	A	A	A	A	A	A	B	A	B	A	B	A	A	-	B	B	A	A	B
DS-c2089_733	SNP505	46.2	TA2	-	-	-	-	-	-	-	B	A	-	B	A	B	A	A	B	-	A	B	B	-	A	B	A	A	B	B	A	A	A	A	A	A	B	A	B	A	B	A	A	A	B	B	A	A	B
RI1F06		46.6	TA2	B	B	-	A	-	B	B	B	-	B	B	-	B	A	-	B	B	A	B	B	B	-	B	-	A	B	B	B	A	A	-	A	A	B	A	B	A	B	A	-	A	B	B	-	A	B
DS-c12356_101	SNP320	46.6	TA2	-	-	-	-	-	-	-	-	A	-	B	A	B	A	-	-	-	A	B	B	-	A	B	A	A	B	B	A	A	A	A	A	A	B	A	B	A	B	A	A	A	B	B	A	A	B
DS-c6550_290	SNP883	46.6	TA2	-	-	A	A	A	-	B	B	A	-	B	A	B	A	A	B	-	A	B	B	-	A	B	A	A	B	B	A	A	A	A	A	A	B	A	B	A	B	A	A	A	B	B	A	A	B
TOG940538	SNP228	46.6	TA2	-	-	A	A	A	-	B	B	A	-	B	A	B	A	A	B	-	A	B	B	-	A	B	A	A	B	B	A	A	A	A	A	A	B	A	B	A	-	A	A	A	B	B	A	A	B
TOG912749	SNP190	48.3	TA2	-	H	A	A	A	H	B	B	A	H	B	A	B	A	A	B	H	A	B	B	H	A	B	A	A	B	B	A	A	A	A	A	A	B	A	B	A	B	A	A	A	B	B	A	A	B
DS-c6003_188	SNP863	48.3	TA2	-	H	A	A	A	H	B	H	A	H	B	A	B	A	A	H	H	A	B	B	H	A	B	A	A	B	B	A	A	A	A	A	A	B	A	B	A	B	A	A	A	B	B	A	A	B
DS-c4968_576	SNP2328	52.2	TA2	-	-	A	-	-	-	A	H	A	H	B	A	H	A	A	A	A	A	B	B	H	A	B	A	A	B	B	A	A	A	A	A	A	H	A	B	A	A	A	A	A	B	B	A	A	A
TOG906955	SNP177	52.2	TA2	-	-	-	-	-	-	-	A	A	-	B	A	A	A	A	A	A	A	-	-	-	A	B	A	A	-	B	A	A	A	A	A	A	B	A	B	A	B	A	A	A	B	B	A	A	A
TOG899504	SNP101	53.1	TA2	-	-	-	-	H	-	-	H	A	H	B	A	H	H	H	-	H	A	B	H	H	A	B	A	A	B	B	A	A	A	A	A	A	H	A	B	H	B	A	A	A	B	B	A	A	A
DS-c8644_136	SNP1010	54.1	TA2	-	A	A	-	-	-	A	B	A	-	B	A	B	-	A	A	A	A	B	B	-	A	B	A	A	B	B	A	A	A	A	A	A	-	-	B	B	B	A	A	A	B	B	A	A	A
DS-c2763_130	SNP587	58	TA2	A	A	A	A	-	A	-	B	A	-	B	A	B	A	A	B	-	A	B	B	-	A	B	A	A	A	B	A	A	A	A	A	A	B	-	B	B	B	A	A	A	B	B	A	A	B
DS-c3661_602	SNP670	59.7	TA2	-	-	A	-	-	-	B	B	A	-	B	A	B	A	A	B	-	A	B	B	-	A	B	A	A	B	B	A	A	A	A	A	A	B	-	B	B	-	A	A	A	B	B	A	A	B
DS-c7988_467	SNP968	59.7	TA2	-	B	A	A	A	B	B	B	A	H	B	A	B	A	A	B	H	A	B	B	H	A	B	A	A	B	B	A	A	A	A	A	A	B	H	B	B	H	A	A	A	B	B	A	A	B
DS-c16013_69	SNP424	68.8	TA2	-	-	-	-	-	-	A	B	A	A	B	A	B	A	A	A	A	A	B	B	A	A	B	A	A	B	B	B	A	A	A	A	A	H	A	B	-	B	A	A	A	B	B	A	A	A
DS-c6115_1456	SNP867	68.8	TA2	-	A	A	A	A	B	A	B	A	-	B	A	B	A	A	A	A	A	B	B	A	A	B	A	A	B	B	B	A	A	A	A	A	-	A	B	A	A	A	A	A	B	B	A	A	A
AHS0314		71.9	TA2	B	A	B	A	A	B	A	B	A	A	B	A	B	A	A	A	A	B	B	B	A	A	B	A	A	B	B	B	A	A	A	A	B	B	A	B	A	B	A	A	A	B	B	A	A	A
AHGS1940		74.1	TA2	B	A	B	A	A	B	A	B	A	A	B	A	B	B	A	A	A	B	B	B	A	A	B	A	A	B	B	B	A	A	A	A	B	B	A	B	A	B	A	A	A	B	B	A	A	A
DS-c5230_360	SNP799	81.2	TA2	-	A	B	A	A	B	A	A	B	A	B	A	B	A	A	-	A	B	B	B	A	A	B	A	A	B	B	B	A	A	A	A	B	-	-	B	A	B	A	A	A	A	-	A	A	A
DS-c2828_197	SNP594	83.6	TA2	-	A	B	A	A	B	A	A	B	A	B	A	B	A	A	-	A	B	B	B	A	A	B	A	A	B	B	B	A	A	A	A	B	-	-	B	A	B	B	A	A	A	-	A	A	A
DS-c3443_907	SNP646	84.3	TA2	-	-	-	-	-	-	-	H	B	A	B	A	B	A	H	H	A	B	B	B	A	A	B	A	A	B	B	B	A	A	A	A	B	H	B	B	A	B	B	B	A	A	H	A	A	A
DS-c5316_348	SNP806	86.1	TA2	B	-	B	-	-	B	A	A	B	A	B	A	B	-	A	B	A	B	B	B	A	B	B	A	A	B	B	B	A	A	A	A	B	-	B	B	B	B	B	B	A	A	B	A	B	A
TC42A05		86.2	TA2	B	A	B	A	A	A	A	A	B	A	B	A	B	A	A	B	A	B	B	B	A	B	B	A	A	B	B	B	A	A	A	A	B	H	B	B	-	B	B	B	A	A	B	A	B	A
DS-c17314_145	SNP2172	89.9	TA2	H	A	B	B	A	H	A	A	A	A	B	A	B	H	A	B	A	B	B	B	A	B	B	A	A	B	B	B	A	A	A	A	B	H	B	B	-	B	H	B	H	A	A	B	B	A
TOG898550	SNP88	93.9	TA2	-	-	B	-	-	-	A	B	A	A	B	A	B	A	A	B	A	B	B	B	A	B	B	A	A	A	B	B	A	A	A	B	B	A	H	B	A	B	H	B	A	A	A	B	A	A
DS-c3420_564	SNP644	0	TA3	-	B	A	B	B	A	A	A	B	B	B	A	B	B	A	A	B	A	A	B	B	B	A	B	A	A	A	A	B	B	B	B	A	A	A	A	A	B	B	B	A	B	B	A	A	A
DS-c2678_792	SNP576	0	TA3	-	-	-	-	-	-	-	-	B	B	B	A	-	B	A	A	B	A	A	B	B	B	A	B	A	A	A	A	B	B	B	B	A	A	A	A	A	B	B	B	A	B	B	A	A	A
DS-c1813_430	SNP463	0	TA3	-	B	A	B	B	A	A	A	B	B	B	A	B	B	A	A	B	A	A	B	B	B	A	B	A	A	A	A	B	B	B	B	A	A	A	A	A	B	B	B	A	B	B	A	A	A
TOG903957	SNP153	6.9	TA3	-	-	-	-	-	-	-	-	B	B	-	-	-	-	-	-	-	-	-	-	B	-	-	B	-	-	-	-	B	B	B	B	-	A	B	-	A	-	-	-	B	B	B	A	A	A
DS-c3042_649	SNP612	12.6	TA3	-	A	A	B	B	A	A	A	A	B	B	A	A	B	B	A	B	A	A	B	-	B	A	B	A	A	B	A	B	B	B	B	B	A	B	A	A	B	B	B	B	B	B	A	A	A
DS-c4253_159	SNP719	13	TA3	-	A	A	B	B	A	A	A	A	B	B	A	A	B	B	A	B	A	A	B	-	B	A	B	A	A	B	A	B	B	B	B	B	A	B	A	A	B	B	B	B	B	B	A	A	A
TOG894287	SNP8	20.4	TA3	A	-	A	-	-	-	-	A	A	A	A	A	A	B	B	A	B	A	A	B	-	B	A	B	A	A	B	A	B	B	B	B	B	A	A	A	A	B	B	B	B	B	A	A	A	A
DS-c9538_221	SNP1051	22.9	TA3	-	A	A	B	A	-	A	A	A	A	A	A	A	B	B	B	B	A	A	B	B	B	A	B	A	A	A	A	B	B	B	B	B	A	A	A	A	B	B	B	B	B	A	A	A	A
TOG898437	SNP87	22.9	TA3	-	-	-	-	-	-	-	-	A	A	-	A	-	B	-	-	-	-	A	B	B	B	A	B	A	A	A	A	B	B	B	B	B	A	A	A	A	B	B	B	B	B	A	A	A	A
DS-c454_491	SNP743	24.4	TA3	-	-	-	-	-	-	-	-	A	A	A	A	A	B	B	B	B	A	A	B	B	B	A	B	A	A	A	A	B	B	B	B	B	A	A	A	A	B	B	B	B	B	A	A	A	A
DS-c6913_319	SNP912	25.9	TA3	-	-	A	-	A	A	A	A	B	A	A	A	A	B	-	B	B	A	A	B	B	B	A	B	A	A	A	A	B	B	B	B	B	A	A	A	A	B	B	B	B	B	A	A	A	A
DS-c7865_317	SNP961	25.9	TA3	-	B	A	-	A	A	A	A	B	A	A	A	A	B	-	B	B	A	A	B	B	B	A	B	A	A	A	A	B	B	B	B	B	A	A	A	A	B	B	B	B	B	A	A	A	A
DS-c5707_137	SNP839	27.7	TA3	-	-	A	-	-	-	A	A	B	A	A	A	A	B	-	B	B	A	A	B	B	B	A	B	A	A	A	A	B	B	B	B	B	A	-	A	A	B	B	B	B	B	A	A	A	A
DS-c486_390	SNP773	29.5	TA3	-	B	A	B	H	H	A	A	B	A	A	A	B	B	H	H	B	A	A	H	H	B	A	B	A	A	A	A	B	B	B	H	H	A	H	A	A	H	H	B	B	B	-	A	A	A
TOG923561	SNP219	29.5	TA3	-	-	-	-	-	-	-	-	B	A	A	A	B	B	-	-	B	A	A	B	B	B	A	B	A	A	A	A	B	B	B	B	-	A	B	A	A	B	B	B	B	B	A	A	A	A
DS-c5489_390	SNP819	32	TA3	-	-	-	-	-	-	B	A	B	A	A	A	B	B	B	B	B	-	A	B	B	B	A	B	B	A	A	A	B	B	B	B	B	A	-	A	A	B	B	B	B	B	A	A	A	A
DS-c5923_715	SNP855	33.6	TA3	-	B	A	B	B	B	B	A	B	A	A	A	B	B	B	B	B	-	A	B	B	B	A	B	B	A	A	A	B	B	B	B	B	A	-	A	A	B	B	B	B	B	A	A	A	A
TC4G02		33.6	TA3	B	B	A	B	B	B	B	A	B	-	-	A	B	B	B	B	B	B	A	B	B	B	A	B	B	A	A	A	B	B	B	B	B	A	B	A	A	B	B	B	B	B	-	A	A	A
DS-c8008_376	SNP970	33.6	TA3	-	H	-	H	H	H	H	A	B	H	H	A	B	B	H	H	B	H	A	B	B	B	A	B	H	A	A	A	B	B	B	B	H	A	B	A	A	B	B	B	B	B	H	A	A	A
TOG906764	SNP176	34.2	TA3	-	-	-	-	-	-	-	-	B	A	A	A	-	B	-	-	-	-	A	B	B	B	A	B	B	A	A	A	B	B	B	A	B	A	-	A	A	B	B	B	B	B	A	A	A	A
DS-c19817_84	SNP496	34.2	TA3	B	B	A	B	B	B	B	A	B	A	A	A	B	B	B	B	B	-	A	B	B	B	A	B	B	A	A	A	B	B	B	A	B	A	-	A	A	B	B	B	B	B	A	A	A	A
DS-c13835_108	SNP371	35.2	TA3	-	H	A	-	-	-	H	A	B	A	H	A	B	B	H	H	B	H	A	B	B	B	A	B	H	A	A	A	B	B	B	A	H	A	H	A	A	B	A	B	B	B	A	A	A	A
DS-c525_514	SNP801	37.2	TA3	A	B	A	B	B	B	B	A	B	A	A	A	B	B	B	B	B	-	A	B	B	B	A	B	B	A	A	B	B	B	B	A	B	A	-	A	A	B	A	B	B	B	A	A	A	A
DS-c6866_510	SNP908	37.2	TA3	A	B	A	B	B	B	B	A	B	A	A	A	B	B	B	B	B	-	A	B	B	B	A	B	B	A	A	B	B	B	B	A	B	A	-	A	A	B	A	B	B	B	A	A	A	A
TOG894844	SNP17	37.2	TA3	-	B	-	B	B	B	B	-	B	A	A	-	B	B	B	B	B	-	A	A	B	B	A	B	B	A	A	A	B	B	B	A	B	A	B	A	A	A	A	B	B	B	A	A	A	A
DS-c2908_62	SNP600	37.2	TA3	-	B	-	H	B	H	B	-	B	-	-	-	B	B	B	B	B	H	A	H	B	B	-	B	B	-	-	H	B	B	B	-	B	-	B	-	-	H	A	B	B	B	-	-	-	-
TOG905123	SNP163	41	TA3	-	-	-	-	-	-	-	-	B	A	A	A	B	B	A	B	B	A	A	B	B	B	A	B	B	A	A	B	B	B	B	A	A	A	-	A	A	B	A	B	B	B	A	A	A	A
Ah30		41	TA3	-	-	A	B	B	B	A	A	B	A	-	A	B	B	A	B	B	A	A	B	B	B	A	-	B	A	-	A	B	B	B	A	A	A	-	A	A	-	A	B	B	-	A	A	A	A
DS-c10238_101	SNP2063	42.2	TA3	-	-	-	-	-	-	-	A	B	A	A	A	B	B	A	B	B	A	A	B	B	B	A	B	B	A	A	-	B	B	B	A	A	A	B	A	A	A	A	B	B	B	A	A	A	A
DS-c15986_66	SNP423	42.8	TA3	A	B	A	B	B	B	A	A	B	A	A	A	B	B	A	B	B	A	A	B	B	B	A	B	B	A	A	B	B	B	B	A	A	A	B	A	A	B	A	B	B	B	A	A	A	A
DS-c2349_532	SNP542	42.8	TA3	-	-	-	-	-	-	-	-	B	A	A	A	-	B	-	-	B	A	A	B	B	B	A	B	B	A	A	B	B	B	B	A	A	A	-	A	A	B	A	B	B	B	A	A	A	A
AhTE0194		51.2	TA3	-	B	A	H	B	B	A	B	B	B	B	B	B	B	A	B	B	B	A	-	-	B	A	B	B	A	A	B	B	B	B	A	A	A	B	A	B	A	H	B	B	B	A	A	A	B
AHGS1461		53.7	TA3	A	A	A	A	B	B	A	A	B	B	B	B	B	A	A	B	B	B	A	B	B	B	A	B	A	A	A	B	B	B	B	A	A	A	B	A	B	B	A	B	B	B	A	A	A	B
DS-c1014_889	SNP241	64.9	TA3	-	H	H	H	B	H	H	H	B	B	B	B	B	A	H	H	B	A	A	B	B	A	A	B	B	B	A	A	B	A	A	A	A	B	B	A	B	H	A	B	A	B	A	A	A	H
DS-c16813_88	SNP436	74.1	TA3	-	-	A	-	-	-	A	A	B	B	B	B	B	-	A	A	B	A	A	B	B	B	A	B	B	A	A	-	B	B	B	A	A	A	B	A	B	-	A	B	B	B	A	A	A	B
Ah-041		74.9	TA3	-	B	A	B	B	B	A	A	B	B	B	B	B	B	A	B	B	B	A	B	B	B	A	B	B	A	A	A	B	B	B	A	A	A	B	A	B	B	A	B	B	B	A	A	A	B
DS-c3886_691	SNP690	75.5	TA3	-	H	A	H	B	B	A	A	B	B	B	B	B	A	A	B	B	B	A	B	B	B	A	B	B	A	A	B	B	B	B	A	A	A	H	A	B	B	A	B	B	B	A	A	A	B
DS-c3979_605	SNP698	75.5	TA3	-	-	A	-	B	B	A	A	B	B	B	B	B	A	A	B	B	B	A	B	B	B	A	B	B	A	A	B	B	B	B	A	A	A	-	A	B	B	A	B	B	B	A	A	A	B
DS-c17260_74	SNP445	75.5	TA3	-	-	A	-	-	-	A	A	B	B	B	B	B	-	A	B	B	B	A	B	B	B	A	B	B	A	A	B	B	B	B	A	A	A	-	A	B	B	A	B	B	B	A	A	A	B
DS-c8169_554	SNP980	75.5	TA3	-	B	A	B	-	-	A	A	B	B	B	B	B	-	A	B	B	B	A	B	B	B	A	B	B	A	A	B	B	B	B	A	A	A	-	A	B	B	A	B	B	B	A	A	A	B
DS-c2149_403	SNP513	75.5	TA3	-	-	A	-	B	B	A	A	B	B	B	B	B	-	A	B	B	B	A	B	B	B	A	B	B	A	A	B	B	B	B	A	A	A	-	A	B	B	A	B	B	B	A	A	A	B
DS-c363_762	SNP666	76.3	TA3	-	-	-	-	-	-	-	-	B	B	B	B	B	A	-	-	B	A	A	B	B	B	A	B	B	A	A	B	B	B	B	A	A	A	-	A	B	B	A	B	B	B	A	A	A	B
DS-c2215_468	SNP524	78.1	TA3	-	-	A	-	-	-	A	A	B	B	B	B	B	A	A	A	B	A	A	B	B	B	A	B	B	A	A	B	B	B	B	A	A	A	-	A	B	B	A	B	B	B	A	A	A	B
DS-c684_584	SNP905	80.6	TA3	-	-	A	-	-	-	-	A	B	B	B	B	B	A	A	A	B	A	A	B	B	A	A	B	B	A	A	B	B	A	B	A	A	A	-	A	B	-	A	B	B	B	A	A	A	-
DS-c3572_215	SNP661	84.7	TA3	A	H	A	A	B	H	A	A	B	B	B	B	B	A	A	A	B	A	A	B	B	A	A	B	B	B	A	H	B	A	B	A	A	H	B	A	B	H	A	B	A	B	A	A	A	H
DS-c5373_571	SNP811	84.7	TA3	-	-	A	A	-	-	A	A	B	B	B	B	B	A	A	A	B	A	A	B	B	A	A	B	B	B	A	B	B	A	B	A	A	-	-	A	B	B	A	B	A	B	A	A	A	-
DS-c8968_212	SNP1018	84.7	TA3	A	-	A	A	B	B	A	A	B	B	B	B	B	A	A	A	B	A	A	B	B	A	A	B	B	B	A	B	B	A	B	A	A	B	B	A	B	B	A	B	A	B	A	A	A	B
DS-c2955_632	SNP605	85.3	TA3	-	H	A	-	B	-	A	A	B	B	B	B	B	A	A	A	B	A	A	B	B	A	A	B	B	B	A	B	B	A	B	A	A	H	H	A	B	B	A	B	A	B	A	A	A	H
DS-c5001_88	SNP783	85.3	TA3	-	-	A	A	-	B	A	A	B	B	B	B	B	A	A	A	B	A	A	B	B	A	A	B	B	B	A	B	B	A	B	A	A	-	-	A	B	B	A	B	A	B	A	A	A	-
DS-c2744_185	SNP583	85.3	TA3	-	H	A	A	B	H	A	A	B	B	B	B	B	A	A	A	B	A	A	B	B	A	A	B	B	B	A	H	B	A	B	A	A	B	B	A	B	H	A	B	A	B	A	A	A	H
DS-c2626_285	SNP572	87.8	TA3	-	-	A	A	-	-	A	A	B	B	B	B	B	A	A	A	B	A	A	B	B	A	A	B	B	B	A	B	B	A	A	A	A	B	-	A	B	B	A	B	A	B	A	A	A	-
PM238		89.6	TA3	A	B	A	A	B	B	A	-	B	B	B	B	B	A	A	A	B	A	A	B	B	A	A	B	B	B	-	A	B	A	A	A	A	B	B	A	B	H	A	B	A	A	A	A	A	H
DS-c7329_445	SNP926	89.6	TA3	-	B	A	A	B	B	A	A	B	B	B	B	B	B	A	A	B	A	A	B	B	A	A	B	B	B	A	A	B	A	A	A	A	B	B	A	B	H	A	B	A	A	A	A	A	H
TOG895704	SNP30	91.1	TA3	-	-	-	-	-	-	-	-	B	B	B	B	B	A	B	-	B	A	A	B	B	A	A	B	B	B	A	A	B	A	A	A	A	B	-	A	B	B	A	B	A	A	A	A	A	-
TOG897059	SNP69	92	TA3	-	-	-	-	-	-	-	A	B	B	B	A	B	A	B	A	B	A	A	B	B	A	A	B	B	B	A	A	B	A	A	A	A	B	-	A	B	B	A	B	A	A	A	A	A	-
DS-c5522_123	SNP823	92.8	TA3	A	B	A	B	B	B	A	A	B	B	B	A	B	-	B	A	B	A	A	B	B	A	A	B	B	B	A	A	B	B	A	A	A	B	B	A	B	H	A	B	A	A	A	A	A	H
DS-c7473_165	SNP939	93.6	TA3	-	-	-	-	-	-	-	H	B	B	B	A	-	H	H	A	B	A	A	H	B	A	A	B	B	B	A	A	B	B	A	A	A	B	B	A	B	H	A	B	A	A	A	A	A	H
AHS0048		95.7	TA3	A	B	A	B	B	B	B	A	B	B	B	A	B	A	B	A	B	B	A	H	-	A	A	B	B	B	A	A	-	B	A	A	A	B	B	A	B	H	A	B	A	-	A	A	A	H
TC1E06		96.6	TA3	A	B	A	B	B	B	B	B	B	B	B	A	B	A	B	A	B	B	A	B	B	A	A	B	B	B	A	A	A	B	A	A	A	B	B	A	B	B	A	B	A	B	A	A	A	B
DS-c15126_153	SNP1110	96.6	TA3	-	B	A	B	B	B	B	A	B	B	B	A	B	A	B	A	B	B	A	-	B	A	A	B	B	B	A	A	A	B	A	A	A	B	B	A	B	-	A	B	A	B	A	A	A	-
AHGS1843		96.6	TA3	A	B	A	B	B	B	B	A	B	B	H	A	B	A	B	A	B	H	A	H	H	A	A	B	H	H	A	A	A	H	A	A	A	B	H	A	B	H	A	H	A	B	A	A	A	H
AHGS1838		99.6	TA3	-	B	A	B	A	B	B	A	B	B	B	-	B	A	B	A	B	B	A	H	B	A	A	B	B	B	A	A	A	B	A	A	A	B	B	A	B	A	A	B	A	B	B	A	A	H
TOG914210	SNP194	103.6	TA3	-	-	-	-	-	-	-	-	A	-	-	A	-	-	-	-	-	-	A	A	-	A	A	B	-	A	A	-	A	B	A	A	A	B	B	A	B	A	A	B	A	B	B	A	A	A
TOG924872	SNP222	103.6	TA3	-	-	-	-	-	-	-	-	A	B	B	A	B	A	-	-	B	A	A	B	B	A	A	B	B	A	A	A	A	B	A	A	A	B	-	A	B	A	A	B	A	B	B	A	A	A
TOG910612	SNP186	104.3	TA3	-	-	-	-	-	-	-	-	A	B	B	A	B	A	B	-	B	A	A	B	B	A	A	B	B	A	A	A	A	B	A	A	A	B	-	A	B	A	B	B	A	B	B	A	A	A
DS-c683_262	SNP904	104.3	TA3	-	-	-	-	-	-	-	-	A	B	B	A	B	A	-	-	B	A	A	B	B	A	A	B	B	A	A	A	A	B	A	A	A	B	-	A	B	A	B	B	A	B	B	A	A	A
DS-c2271_770	SNP534	104.3	TA3	-	B	A	B	A	B	B	A	A	B	B	A	B	A	B	A	B	A	A	B	B	A	A	B	B	A	A	A	A	B	A	A	A	B	H	A	B	A	B	B	A	B	B	A	A	A
DS-c663_405	SNP890	108	TA3	-	B	A	A	A	B	B	A	A	B	B	A	B	A	B	A	B	A	B	B	B	A	A	A	B	A	A	A	A	B	A	A	A	B	A	A	H	A	B	B	A	B	B	H	A	A
DS-c3299_638	SNP632	109.7	TA3	-	H	A	-	-	-	A	A	A	B	B	A	H	A	A	A	B	A	B	H	B	A	A	A	B	A	A	A	A	B	A	A	A	B	H	A	B	A	H	B	A	B	B	B	A	A
TC11E04		127.1	TA3	A	A	B	A	B	A	A	A	B	B	B	A	B	A	A	A	B	B	A	B	B	A	A	B	B	B	A	A	A	B	A	A	A	B	B	A	B	B	A	B	A	A	A	A	A	A
DS-c12012_65	SNP306	0	TA4	-	A	B	B	B	B	B	H	B	B	B	A	B	B	B	A	A	B	B	B	A	A	B	B	B	B	B	B	A	A	H	B	B	A	A	B	A	B	B	B	A	B	B	A	H	B
DS-c6475_735	SNP881	8.5	TA4	B	A	B	H	B	B	B	H	B	B	B	A	B	B	A	A	A	A	B	B	A	B	B	B	B	A	B	B	A	A	A	B	A	A	A	A	A	B	B	B	A	A	A	H	B	B
TOG899297	SNP97	10.4	TA4	-	-	-	-	-	-	-	A	B	B	B	A	B	B	A	A	A	A	B	B	B	B	B	B	B	A	B	B	A	A	A	B	A	A	A	A	A	B	B	B	A	A	A	-	B	B
DS-c12179_148	SNP313	14.2	TA4	-	A	B	-	-	B	B	A	-	B	-	A	B	B	A	A	-	A	B	B	B	B	B	A	B	A	B	B	A	A	A	B	A	A	A	B	A	B	B	B	A	A	A	A	-	B
TC7G10		14.8	TA4	A	A	B	B	B	B	B	A	B	B	H	A	B	B	A	A	H	A	B	B	B	B	B	A	B	A	-	H	A	A	A	B	A	A	A	B	B	B	B	B	A	A	A	A	H	B
Ah-229		24.3	TA4	A	A	B	B	B	B	B	A	B	B	A	A	B	B	A	A	B	A	B	B	B	A	B	A	B	A	B	B	A	B	B	A	A	A	A	B	B	B	B	B	A	B	A	A	B	B
DS-c1282_725	SNP337	26.6	TA4	-	A	B	-	B	B	B	A	-	A	A	A	B	B	A	A	-	A	B	-	B	A	B	A	B	A	B	B	A	B	B	A	A	A	A	B	B	B	B	B	A	B	A	A	-	B
DS-c490_241	SNP778	26.6	TA4	-	A	B	H	B	B	B	A	H	A	A	A	B	H	A	A	H	A	B	H	B	A	B	A	B	A	B	B	A	B	B	A	A	A	A	B	B	B	B	B	A	B	A	A	H	B
DS-c1685_501	SNP438	32.6	TA4	-	-	-	-	-	-	-	A	-	A	A	A	B	A	A	A	B	A	B	A	B	A	B	A	B	A	B	B	A	B	B	A	B	B	A	B	B	B	B	A	A	B	A	A	-	B
DS-c10945_309	SNP269	33.4	TA4	-	A	-	-	-	-	-	A	B	A	A	A	A	B	A	A	B	A	B	-	B	A	B	A	B	A	B	B	A	B	B	A	B	B	A	B	B	B	B	A	A	B	A	A	-	B
DS-c5628_94	SNP831	33.4	TA4	-	-	-	-	-	-	-	A	B	A	A	A	A	B	A	A	B	A	B	-	B	A	B	A	B	A	B	B	A	B	B	A	B	B	A	B	B	B	B	A	A	B	A	A	-	B
DS-c5414_491	SNP814	34.3	TA4	A	A	-	-	-	-	B	A	B	A	A	A	A	B	A	A	B	A	B	-	B	A	B	A	B	A	B	B	A	B	B	A	B	B	A	B	B	B	B	A	A	B	A	A	-	B
gi-832		35.2	TA4	A	A	B	B	B	B	B	A	B	A	A	A	A	B	A	A	B	A	B	H	B	A	B	A	B	A	B	B	A	B	B	A	B	B	A	B	B	B	B	A	A	B	A	A	H	B
DS-c18602_178	SNP470	35.2	TA4	-	A	-	-	-	-	-	A	B	A	A	A	A	B	A	A	B	A	B	-	B	A	B	A	B	A	B	B	A	B	B	A	B	B	A	B	B	B	B	A	A	B	A	A	-	B
DS-c18568_145	SNP468	35.2	TA4	-	-	-	-	-	-	-	-	B	A	A	A	-	B	-	-	B	A	B	-	B	A	B	A	B	A	B	B	A	B	B	A	B	B	A	B	B	B	B	A	A	B	A	A	-	B
DS-c10915_40	SNP268	35.2	TA4	-	-	B	B	B	B	B	-	B	A	A	A	A	B	A	-	B	A	B	-	B	A	B	A	B	A	B	B	A	B	B	A	B	B	A	B	B	B	B	A	A	B	A	A	-	B
TOG916065	SNP2046	36	TA4	-	-	-	-	-	-	-	-	B	A	A	A	-	B	-	-	H	-	B	B	B	A	B	A	B	A	B	B	A	B	B	A	B	B	A	B	B	B	B	A	A	B	A	A	H	B
DS-c935_168	SNP1040	36	TA4	-	A	B	B	B	B	B	A	B	A	A	A	A	B	A	A	B	A	B	-	B	A	B	A	B	A	B	B	A	B	B	A	B	B	A	B	B	B	B	A	A	B	A	A	-	B
TC39B04		36	TA4	-	-	B	B	H	B	H	A	B	-	-	A	-	B	-	A	B	-	H	H	H	A	B	A	H	-	B	B	A	B	H	A	H	H	A	B	B	H	B	A	A	B	A	A	B	H
TC5A07		36	TA4	A	A	B	B	B	B	B	A	B	A	A	A	A	B	A	A	B	A	B	A	B	A	B	A	B	A	B	B	A	B	B	A	B	B	A	B	B	B	B	A	A	B	A	A	A	B
RN5H02		37.5	TA4	B	-	B	B	B	B	B	A	B	A	A	-	-	B	-	A	B	-	B	B	B	-	B	-	B	-	B	B	-	B	B	A	B	B	-	B	B	B	B	B	-	B	A	A	B	B
DS-c8507_92	SNP1002	42.1	TA4	-	A	A	B	B	B	B	A	B	A	A	A	A	B	A	A	B	A	B	-	B	A	B	A	B	A	B	A	A	B	B	A	B	B	A	B	B	B	B	B	A	B	A	B	-	B
DS-c17493_197	SNP2175	42.1	TA4	-	-	A	-	-	-	-	A	B	A	A	A	A	B	A	A	B	A	B	-	B	A	B	A	B	A	B	A	A	B	B	A	B	B	A	B	B	B	B	B	A	B	A	B	-	B
DS-c7239_98	SNP921	42.1	TA4	-	A	A	-	-	-	B	A	B	A	A	A	A	B	A	A	B	A	B	-	B	A	B	A	B	A	B	A	A	B	B	A	B	B	A	B	B	B	B	B	A	B	A	B	A	B
DS-c3167_1301	SNP2263	42.1	TA4	-	A	A	-	-	-	B	A	B	A	A	A	A	B	A	A	B	A	B	-	B	A	-	A	B	A	B	A	A	B	B	A	B	B	A	B	B	B	B	B	A	B	A	B	A	B
DS-c14311_196	SNP387	42.7	TA4	-	A	A	B	B	B	B	A	B	A	A	A	A	B	A	A	B	A	B	H	B	A	B	A	B	A	B	A	A	A	B	A	B	B	A	B	B	B	B	B	A	B	A	B	A	B
DS-c3375_845	SNP638	45.3	TA4	-	-	A	-	-	-	-	A	B	A	A	A	A	B	A	A	B	A	B	-	B	A	B	A	B	A	B	A	A	A	B	A	B	B	A	B	B	B	B	B	A	B	A	B	B	B
AHS2547		45.3	TA4	B	A	A	B	A	B	B	A	B	A	A	A	A	B	A	A	B	A	B	A	B	A	B	A	-	A	B	A	A	A	B	A	B	B	A	B	B	B	B	B	-	B	A	B	B	B
DS-c980_477	SNP1060	45.3	TA4	-	A	A	-	-	-	B	A	B	A	A	A	A	B	A	A	B	A	B	-	B	A	B	A	B	A	B	A	A	A	B	A	B	B	A	B	B	B	B	B	A	B	A	B	-	B
TOG917728	SNP2048	45.9	TA4	-	-	A	-	-	-	-	A	B	A	A	A	A	B	A	A	B	A	B	-	B	A	B	A	B	A	B	A	A	A	B	A	B	B	A	B	B	B	B	B	A	B	A	B	A	B
TOG937303	SNP2058	45.9	TA4	-	-	A	-	-	-	-	A	B	A	A	A	A	B	A	A	B	A	B	B	B	A	B	A	B	A	B	A	A	A	B	A	B	B	A	B	B	B	B	B	A	B	A	B	-	B
DS-c11356_156	SNP2076	45.9	TA4	B	A	A	B	B	B	B	A	B	A	A	A	A	B	A	A	B	A	B	H	B	A	B	A	B	A	B	A	A	A	B	A	B	B	A	B	B	B	B	B	A	B	A	B	B	B
DS-c7863_272	SNP960	47.2	TA4	-	-	-	-	-	-	-	A	B	A	A	A	A	A	A	A	B	A	B	A	B	A	B	A	B	A	B	-	A	A	B	A	B	B	A	B	B	A	B	B	A	B	A	B	-	B
TOG909835	SNP183	47.2	TA4	A	-	-	A	-	A	-	-	B	A	A	A	A	-	-	-	B	A	B	A	B	A	B	A	B	A	B	H	A	A	B	A	B	B	A	B	B	A	B	B	A	B	A	B	B	B
DS-c12744_280	SNP336	47.2	TA4	-	A	A	-	-	-	B	A	B	A	A	A	A	B	A	A	B	A	B	A	B	A	B	A	B	A	B	-	A	A	B	A	B	B	A	B	B	A	B	B	A	B	A	B	B	B
AHGS2390		48.7	TA4	A	A	A	B	-	B	B	A	B	A	-	A	A	-	A	A	B	A	A	A	B	A	H	A	-	A	B	A	A	A	B	A	-	B	A	B	B	A	B	B	A	B	A	B	-	B
Ah-408		55.6	TA4	A	A	A	B	B	B	A	A	A	A	B	A	A	-	A	A	B	A	A	A	B	B	B	A	B	B	B	B	A	A	B	A	B	B	A	B	B	A	B	B	A	B	A	B	B	B
AhTE0639		61.9	TA4	A	A	A	B	B	B	A	A	A	A	B	B	A	-	A	A	B	A	A	A	B	B	B	A	B	A	B	B	A	A	B	A	B	B	A	A	B	A	B	B	A	B	A	B	B	A
DS-c3103_115	SNP2261	66.6	TA4	A	A	A	B	H	B	A	A	A	A	A	B	H	-	A	B	B	A	A	A	B	B	B	A	A	A	B	B	A	A	A	A	B	B	A	A	B	A	A	B	A	B	A	B	B	A
DS-c16974_90	SNP442	73.7	TA4	-	-	-	B	B	B	B	A	A	A	A	A	A	A	A	B	A	A	A	A	A	-	B	A	A	A	B	B	A	A	A	A	B	B	A	A	-	B	A	B	-	B	-	B	B	A
RN12E01		74.4	TA4	A	A	A	B	B	B	A	A	A	A	A	A	A	A	A	B	A	A	A	A	A	A	B	A	A	A	B	B	A	A	A	A	B	B	A	B	B	B	A	B	A	B	B	B	B	A
DS-c1137_464	SNP290	75	TA4	-	A	A	A	-	B	A	A	A	A	A	A	-	A	A	B	A	A	A	A	A	A	-	A	A	A	B	B	A	A	A	A	B	B	A	B	B	B	A	B	A	-	-	B	B	A
DS-c578_570	SNP844	0	TA5	-	B	B	B	B	B	B	-	-	A	B	B	B	B	B	B	B	B	-	-	B	A	B	-	A	B	-	B	B	A	A	A	B	B	B	A	B	B	-	-	B	A	B	B	A	A
TOG896943	SNP66	1.2	TA5	-	-	-	-	-	-	H	-	A	H	B	B	H	B	-	H	B	B	H	B	B	H	H	A	H	B	H	B	B	H	A	A	B	B	A	H	B	B	H	H	B	H	B	B	A	A
TOG900080	SNP117	14.5	TA5	A	A	-	A	-	A	-	A	A	A	B	B	B	A	B	B	B	B	A	B	B	A	A	A	B	A	B	B	B	A	A	B	B	B	A	A	B	B	A	A	B	A	B	B	A	A
AHS2553		14.5	TA5	A	A	B	A	B	A	B	A	A	A	B	B	B	A	B	B	B	B	A	B	B	A	A	A	B	A	B	B	B	A	A	B	B	B	A	A	B	B	A	A	-	A	B	B	A	A
DS-c4032_639	SNP2297	19.4	TA5	-	-	-	-	-	-	-	-	A	A	B	B	B	A	B	-	B	A	A	B	B	A	A	B	B	A	B	B	B	A	A	B	B	B	A	A	B	B	A	A	B	A	A	B	B	A
RN31E11		19.4	TA5	A	A	B	A	B	A	A	A	A	A	B	B	B	A	B	B	B	A	A	B	-	A	A	B	B	A	B	B	B	A	A	B	B	B	A	A	B	B	A	A	B	A	A	B	B	A
DS-c1549_940	SNP410	22.9	TA5	-	A	H	A	H	A	A	A	A	H	B	B	B	A	B	H	H	A	A	H	B	H	A	B	H	A	H	H	A	A	A	H	H	B	A	B	H	B	A	A	H	A	A	A	B	A
DS-c9957_422	SNP1066	24.1	TA5	-	A	B	-	-	-	A	A	A	A	B	B	B	A	B	B	B	A	B	B	B	B	A	A	B	A	B	A	A	A	A	B	B	B	A	B	B	B	A	A	B	A	A	A	B	A
TOG896907	SNP63	38.4	TA5	-	-	H	-	H	-	H	A	A	A	H	B	H	A	H	H	H	H	H	A	B	A	H	A	A	B	A	H	H	A	A	H	H	B	A	A	H	B	A	A	H	A	B	H	B	A
DS-c4281_558	SNP723	38.4	TA5	A	A	B	A	-	A	A	A	A	A	B	B	B	A	-	B	B	B	-	A	B	A	-	A	A	B	A	B	B	-	A	A	B	B	A	A	B	B	A	A	B	A	B	B	B	A
Seq7D9		40.3	TA5	-	A	B	-	-	A	-	A	A	A	-	B	B	A	A	A	B	-	-	B	-	A	A	A	A	-	A	A	B	B	A	A	B	B	A	A	A	B	A	A	B	A	B	B	B	A
DS-c14410_94	SNP392	45.3	TA5	-	-	-	-	B	-	-	-	A	-	B	B	B	A	-	B	B	B	A	B	B	A	-	A	A	B	A	B	B	-	A	A	B	B	B	A	B	B	A	A	B	A	B	B	B	A
AhTE0443		45.3	TA5	A	A	A	A	B	A	A	B	A	B	B	B	B	A	A	B	B	B	A	A	B	A	B	A	A	B	A	B	B	A	A	A	B	B	B	A	B	B	A	A	B	A	B	B	B	A
DS-c5202_613	SNP2334	52.2	TA5	-	A	B	B	-	A	A	A	A	A	B	B	B	B	-	B	B	B	A	-	B	A	-	A	A	B	A	B	B	-	A	A	B	B	A	A	B	B	A	A	B	A	B	B	A	A
DS-c4254_575	SNP720	52.8	TA5	-	A	-	-	-	A	A	A	A	A	B	B	-	B	-	-	B	B	A	-	B	A	-	A	A	B	A	B	B	-	A	A	B	B	A	A	B	B	A	A	B	A	B	B	A	A
DS-c7498_185	SNP941	52.8	TA5	-	A	B	-	-	-	A	A	A	A	B	B	B	B	-	B	B	B	A	-	B	A	-	A	A	B	A	B	B	-	A	A	B	B	A	A	B	B	A	A	B	A	B	B	A	A
TC3G05		53.7	TA5	A	A	H	B	-	A	A	A	A	A	B	B	B	B	H	B	B	B	A	H	H	A	H	A	A	B	A	B	B	A	A	A	B	B	A	A	B	-	A	A	B	A	B	B	A	A
PM36		55.3	TA5	A	A	A	B	B	A	-	A	A	A	B	B	B	B	B	B	B	B	-	B	B	A	A	A	A	B	A	A	B	-	A	A	A	B	B	A	B	B	A	-	B	A	B	B	A	A
Seq10D4		55.3	TA5	A	A	-	B	B	A	A	A	A	A	-	B	B	B	B	B	B	B	A	B	-	A	B	A	A	B	A	A	B	A	A	A	-	B	-	A	B	B	A	A	B	A	B	B	A	A
DS-c3746_87	SNP680	55.8	TA5	-	-	H	-	B	-	-	A	A	A	B	B	B	B	H	B	B	B	A	H	B	A	H	A	A	B	A	B	B	A	A	A	B	B	-	A	B	B	A	A	B	A	B	B	A	A
AHGS1350		55.8	TA5	A	A	A	B	B	A	A	A	A	A	B	B	B	B	B	B	B	B	A	B	B	A	B	A	A	B	A	B	B	A	A	A	B	B	A	A	B	B	A	A	B	A	B	B	A	A
AHGS2509		55.8	TA5	A	A	A	B	B	A	A	A	A	A	B	B	B	B	B	B	B	B	A	B	B	A	B	A	A	B	A	B	B	A	A	A	B	B	A	A	B	B	A	A	B	A	B	B	A	A
TOG899661	SNP108	55.8	TA5	-	-	A	-	-	-	A	A	A	A	B	B	B	B	-	B	B	B	A	-	B	A	-	A	A	B	A	B	B	A	A	A	B	B	A	A	B	B	A	A	B	A	B	B	A	A
DS-c2292_1087	SNP538	57.1	TA5	A	A	A	B	B	A	A	A	A	A	B	B	B	B	-	B	B	B	A	-	B	A	-	A	A	B	A	B	B	A	A	A	B	B	B	A	B	B	A	A	B	A	B	B	A	A
DS-c5993_493	SNP862	57.1	TA5	-	A	A	-	B	A	A	A	A	A	B	B	B	B	-	B	B	B	A	-	B	A	A	A	A	B	A	B	B	A	A	A	B	B	B	A	B	B	A	A	B	A	B	B	A	A
TC6E01		57.8	TA5	A	A	A	B	B	A	A	A	A	A	B	B	B	B	H	B	B	B	A	H	B	A	H	A	A	B	A	A	B	A	A	A	B	B	-	A	B	B	A	A	B	A	B	B	A	A
PM45		58.6	TA5	A	A	A	B	B	A	A	A	A	A	B	B	B	B	H	B	B	B	A	H	B	A	H	A	A	B	A	A	B	A	A	A	B	B	B	A	B	B	A	A	B	A	B	B	A	A
DS-c9200_476	SNP1030	60.2	TA5	-	-	-	-	-	-	-	A	A	A	B	B	B	B	A	B	B	B	A	A	B	A	-	A	A	B	A	B	B	A	A	A	B	B	B	A	B	B	A	A	B	A	B	B	A	A
DS-c4472_349	SNP737	60.2	TA5	-	H	A	-	B	H	B	A	A	A	H	B	B	B	H	B	B	B	A	A	B	A	H	A	A	B	A	B	B	A	A	A	B	B	B	A	B	B	A	A	B	A	B	B	A	A
TOG898353	SNP86	60.2	TA5	-	-	-	-	-	-	-	H	A	A	B	B	B	B	H	B	B	B	A	H	B	A	H	A	A	B	A	B	B	A	A	A	B	B	B	A	B	B	A	A	B	A	B	B	A	A
DS-c2437_540	SNP554	60.2	TA5	-	-	-	-	-	-	-	-	A	A	B	B	B	B	H	B	B	B	A	H	B	A	H	A	A	B	A	B	B	A	A	A	B	B	B	A	B	B	A	A	B	A	B	B	A	A
TOG896578	SNP54	66	TA5	-	-	-	-	-	-	-	A	A	A	B	B	B	B	B	B	B	B	A	B	B	A	-	A	A	B	A	B	B	B	A	A	B	B	B	A	B	A	A	A	B	B	B	B	A	A
DS-c4615_534	SNP750	66.6	TA5	-	-	-	-	-	-	-	A	A	A	B	B	-	B	-	-	B	B	A	B	B	A	-	A	A	B	A	B	B	B	A	A	B	B	B	A	B	A	A	A	B	B	B	B	A	A
DS-c4764_609	SNP767	68.1	TA5	-	A	A	-	-	A	B	A	A	A	B	B	B	B	B	B	B	B	A	B	B	A	-	A	A	B	A	B	B	B	A	A	B	B	B	A	A	A	A	A	B	B	B	B	A	A
DS-c1407_79	SNP379	76	TA5	-	-	-	-	-	-	-	-	A	H	H	B	-	B	-	H	B	B	H	B	B	B	H	A	H	B	A	B	A	B	A	A	B	B	A	H	A	A	H	B	B	B	B	B	A	A
DS-c5288_353	SNP804	81.5	TA5	-	A	A	B	B	-	B	A	A	A	A	B	B	B	A	B	B	B	A	B	B	B	-	A	A	B	A	B	A	B	A	A	A	B	A	A	A	A	A	B	B	B	B	B	A	A
DS-c4684_520	SNP759	82	TA5	B	A	A	B	B	B	B	A	A	A	A	B	B	B	A	B	B	B	A	B	B	B	-	A	A	B	A	B	A	B	A	A	A	B	A	A	A	A	A	B	B	B	B	B	A	A
DS-c3604_76	SNP664	85.9	TA5	-	A	B	B	B	B	B	A	A	A	A	B	B	B	A	B	B	B	A	B	B	B	B	A	A	-	A	-	B	B	A	A	A	B	B	A	A	A	A	B	B	B	B	B	A	A
DS-c6190_104	SNP869	87.8	TA5	B	A	B	B	B	B	B	A	A	A	A	B	B	B	A	B	B	B	A	B	B	B	B	A	A	B	A	B	A	B	A	A	A	B	B	A	A	A	A	B	B	B	B	B	B	A
DS-c5745_246	SNP842	89.8	TA5	-	A	B	-	B	B	B	A	B	A	A	B	B	B	A	B	B	B	A	B	B	B	B	A	A	B	A	B	A	B	A	H	A	B	B	A	A	A	A	A	A	B	B	B	B	A
DS-c746_461	SNP936	93.4	TA5	-	A	-	-	-	-	-	A	B	A	A	A	B	B	A	B	B	H	A	B	B	B	B	A	A	B	A	A	A	B	A	H	A	B	B	A	A	A	B	A	A	B	B	B	B	A
DS-c1075_1535	SNP265	93.4	TA5	-	-	B	B	B	-	B	A	B	A	A	A	B	B	A	B	B	-	A	B	B	B	B	A	A	B	A	A	A	B	A	-	A	B	B	A	A	A	B	A	A	B	B	B	B	A
DS-c8405_333	SNP989	94.7	TA5	-	A	H	H	H	H	B	A	B	A	A	A	B	B	A	B	B	H	A	B	B	B	B	A	B	B	A	A	A	B	A	H	A	B	B	A	A	A	B	A	A	B	B	B	B	A
DS-c8078_215	SNP974	96	TA5	-	-	B	-	-	-	B	A	B	A	A	A	B	B	A	B	B	H	A	B	B	B	B	A	B	B	A	A	A	B	A	H	A	B	B	A	A	A	B	A	A	B	A	B	B	A
DS-c1978_198	SNP493	96	TA5	-	A	B	B	B	-	B	A	B	A	A	A	B	B	A	B	B	H	A	B	B	B	B	A	B	B	A	A	A	B	A	H	A	B	B	A	A	A	B	A	A	B	A	B	B	A
Seq10H1A		102	TA5	A	A	B	A	B	B	B	A	B	A	B	A	B	B	A	B	B	A	A	B	B	B	A	A	B	B	A	A	A	B	A	B	A	B	B	B	A	A	B	B	A	B	A	B	B	A
TOG895467	SNP26	105.3	TA5	-	-	-	-	-	-	-	-	B	A	B	A	B	B	A	-	B	A	A	B	B	B	-	A	B	B	A	A	A	B	A	A	A	B	B	B	A	A	B	B	A	A	B	B	B	A
DS-c328_1027	SNP2267	107.7	TA5	-	B	B	B	B	-	B	B	B	A	-	A	B	B	A	B	B	-	A	B	B	B	A	A	-	B	A	A	A	B	A	A	A	B	B	B	A	A	B	B	A	A	B	B	B	A
DS-c7355_260	SNP929	0	TA6	-	-	B	-	-	-	A	A	B	A	A	B	A	B	A	B	A	A	B	A	A	A	A	-	B	B	-	-	A	A	A	A	B	B	A	A	A	A	A	A	B	B	A	B	A	B
DS-c11223_461	SNP286	0	TA6	-	B	-	A	A	A	A	A	B	A	A	B	A	B	A	B	A	A	B	A	A	A	A	B	B	B	-	B	A	A	A	A	B	B	A	A	A	A	A	A	B	B	A	B	A	B
DS-c6773_160	SNP898	0	TA6	-	-	-	A	A	A	A	A	B	A	A	B	A	B	A	-	A	A	B	A	A	A	A	B	B	B	-	B	A	A	A	A	B	B	A	A	A	A	A	A	B	B	A	B	A	B
DS-c1834_1148	SNP2191	0	TA6	-	-	-	-	-	-	-	A	B	A	A	-	A	B	A	-	A	A	B	A	A	A	A	-	B	B	-	-	A	A	A	A	-	B	A	A	A	A	A	A	B	-	A	B	A	B
TOG899516	SNP102	2.9	TA6	-	-	-	-	-	-	-	A	B	-	A	B	A	B	-	-	A	A	B	A	A	A	A	-	B	B	B	B	-	-	A	A	B	B	A	-	B	-	A	A	B	A	-	B	A	A
DS-c13004_120	SNP344	5.9	TA6	-	-	-	-	-	-	-	-	B	A	-	-	-	B	-	B	B	A	B	A	A	A	B	A	B	B	B	B	A	A	A	A	B	B	A	A	B	A	A	B	B	A	A	B	A	A
DS-c6627_662	SNP888	5.9	TA6	-	B	B	A	A	A	A	A	B	A	B	-	-	B	-	B	B	A	B	A	A	A	B	A	B	B	B	B	A	A	A	A	B	B	A	A	B	A	A	B	B	A	A	B	A	A
TOG899713	SNP112	5.9	TA6	-	B	B	A	A	A	A	A	B	A	B	-	-	B	-	B	B	A	B	A	A	A	B	A	B	B	B	B	A	A	A	A	B	B	A	A	B	A	A	B	B	A	A	B	A	A
DS-c8608_327	SNP1007	22.4	TA6	-	B	-	-	-	-	-	-	B	A	A	B	B	-	B	B	B	A	B	A	B	A	-	B	B	-	-	B	A	A	A	B	B	B	A	A	A	A	A	A	B	B	A	B	A	A
RN0x06		24.3	TA6	-	B	A	A	A	A	A	-	B	A	A	B	-	H	B	B	-	A	B	-	B	A	A	B	-	B	A	B	A	A	B	-	B	-	A	A	A	A	A	A	B	B	A	B	A	H
DS-c6028_152	SNP864	29.3	TA6	A	-	-	A	A	A	A	A	B	A	A	B	A	B	B	B	A	A	A	B	B	A	A	B	B	B	B	B	A	A	B	A	B	B	A	A	A	A	A	A	B	B	A	A	A	B
TC41C11		29.3	TA6	-	B	H	A	A	A	A	A	B	A	A	B	-	H	B	B	-	A	A	B	B	A	A	B	B	B	B	B	A	A	B	-	B	B	A	A	A	A	A	A	B	B	A	A	A	H
DS-c15687_359	SNP417	37.4	TA6	-	B	B	-	-	-	B	B	B	B	A	B	B	-	B	B	B	-	A	B	B	-	A	B	B	B	B	A	B	-	B	B	B	B	A	A	A	A	A	A	B	A	A	A	A	-
DS-c8036_108	SNP971	42.9	TA6	-	B	H	A	A	B	A	A	B	B	A	B	-	H	B	B	-	A	A	B	B	A	A	B	B	B	B	A	B	A	B	-	B	B	A	B	A	A	A	A	B	A	A	A	A	H
DS-c3960_455	SNP694	42.9	TA6	-	B	H	A	A	H	A	A	B	B	A	B	H	H	B	B	H	A	A	B	B	A	A	B	B	B	B	A	B	A	B	H	B	B	A	B	A	A	A	A	B	A	A	A	A	H
DS-c9215_144	SNP1032	44.1	TA6	-	B	-	A	A	B	A	A	A	B	A	B	A	B	B	B	A	A	A	B	B	A	A	B	B	A	B	A	B	A	B	A	B	B	A	B	A	A	A	A	B	A	A	A	A	B
DS-c1573_482	SNP418	44.1	TA6	-	-	-	-	-	-	-	-	B	B	A	B	A	B	-	-	A	A	A	B	B	A	A	B	B	A	B	A	B	A	B	A	B	B	A	B	A	A	A	A	B	A	A	A	A	B
TC11A04		45.3	TA6	-	B	H	A	A	B	A	A	B	B	A	B	A	H	B	B	-	A	A	B	B	H	-	B	B	A	B	B	B	A	B	-	B	B	A	B	A	A	A	A	B	A	A	A	A	H
DS-c21375_56	SNP511	57	TA6	-	B	-	-	B	B	-	-	A	B	A	B	A	B	B	B	B	A	A	B	B	A	-	B	A	A	B	B	B	B	A	B	B	B	B	B	A	A	A	A	B	A	B	A	A	A
TC7C06		57	TA6	B	B	A	A	B	B	A	A	A	B	A	B	A	B	B	B	B	A	A	B	B	A	A	B	A	A	B	B	B	B	A	B	B	B	B	B	A	A	A	A	B	A	B	A	A	A
AHGS2243		57	TA6	B	B	A	A	B	B	A	A	A	B	A	B	A	B	B	B	B	A	A	B	B	A	A	B	A	A	B	B	B	B	A	B	B	B	B	B	A	A	A	A	B	A	B	A	A	A
TOG929069	SNP224	59.3	TA6	-	-	-	-	-	-	-	-	A	B	A	B	-	B	-	-	B	-	A	B	B	A	A	B	A	A	B	B	B	B	A	B	B	B	B	B	A	A	A	A	B	A	B	A	A	B
DS-c3424_25	SNP2276	59.3	TA6	-	B	-	A	B	B	A	A	A	B	A	B	A	B	B	B	B	A	A	B	B	A	A	B	A	A	B	B	B	B	A	B	B	B	B	B	A	A	A	A	B	A	B	A	A	-
TOG896202	SNP44	59.3	TA6	-	-	-	-	-	-	-	-	A	B	A	B	-	B	-	-	B	A	A	B	B	A	A	B	A	A	B	B	B	B	A	B	B	B	B	B	A	A	A	A	B	A	B	A	A	-
DS-c3231_413	SNP625	59.3	TA6	-	B	B	A	B	B	A	A	A	B	A	B	A	B	B	B	B	A	A	B	B	A	A	B	A	A	B	B	B	B	A	B	B	B	B	B	A	A	A	A	B	A	B	A	A	B
DS-c639_802	SNP876	59.9	TA6	-	B	-	A	B	B	A	A	A	B	A	B	A	B	B	B	B	A	A	B	B	A	A	B	B	A	B	B	B	B	A	B	B	B	B	B	A	A	A	A	B	A	B	A	A	-
TOG894064	SNP1	59.9	TA6	-	B	B	-	B	-	A	A	A	B	A	B	A	B	B	B	B	A	A	B	B	A	A	B	B	A	B	B	B	B	A	B	B	B	B	B	A	A	A	A	B	A	B	A	A	B
TOG907173	SNP179	59.9	TA6	-	-	A	-	-	-	A	A	A	B	A	B	A	B	-	-	B	A	A	B	B	A	A	B	B	A	B	B	B	B	A	B	B	B	B	B	A	A	A	A	B	A	B	A	A	-
DS-c18975_186	SNP480	59.9	TA6	B	B	B	B	B	B	B	A	A	B	B	B	A	B	B	B	B	A	A	B	B	A	A	B	B	-	B	B	B	B	A	B	B	B	B	B	A	A	A	-	B	A	A	A	A	B
DS-c4391_860	SNP728	61.2	TA6	-	-	-	-	-	-	-	-	A	B	A	B	-	B	B	B	B	A	A	B	B	A	-	B	A	A	B	B	B	B	A	B	B	B	B	B	A	A	A	A	B	A	B	A	-	A
AhTE0372		61.2	TA6	B	B	H	A	B	B	A	A	A	B	A	B	A	B	B	B	B	A	A	B	B	A	-	B	A	A	B	B	B	B	A	B	B	B	B	B	A	A	A	A	B	A	B	A	H	H
DS-c4748_220	SNP2319	61.2	TA6	-	-	-	-	-	-	-	-	A	B	A	-	A	B	B	B	B	A	A	B	B	A	A	B	A	A	B	B	B	B	A	B	B	B	B	B	A	A	A	A	B	A	B	A	A	-
DS-c1815_699	SNP464	61.2	TA6	B	B	B	-	B	B	-	-	A	B	A	B	-	B	B	B	B	A	A	B	B	A	A	B	A	-	B	B	B	B	A	B	B	B	B	B	A	A	A	A	B	A	B	A	A	-
DS-c5061_311	SNP789	64.5	TA6	-	B	-	A	B	-	A	A	A	B	A	-	A	B	B	B	B	A	A	A	B	A	A	B	A	A	B	B	B	B	A	B	B	B	A	B	A	A	A	A	B	A	B	A	-	B
DS-c1800_406	SNP461	67.8	TA6	-	-	-	-	-	-	-	-	A	B	A	B	-	B	-	-	-	-	A	-	B	-	-	B	B	-	A	B	B	A	A	B	B	B	A	B	A	-	A	A	B	-	B	A	-	B
TOG920755	SNP215	67.8	TA6	-	-	-	-	-	-	A	A	A	B	A	B	A	B	B	A	B	A	A	A	B	A	A	B	B	A	A	B	B	A	A	B	B	B	A	B	A	A	A	A	B	A	B	A	-	B
DS-c4402_303	SNP730	68.4	TA6	-	B	B	A	B	B	A	A	A	B	A	B	A	B	B	A	B	A	A	A	B	A	A	B	B	B	A	B	B	A	A	B	B	B	A	B	A	A	A	A	B	A	B	A	-	B
TOG896448	SNP51	70.5	TA6	-	-	-	-	-	-	A	A	A	B	A	B	A	B	B	A	B	A	A	A	B	A	B	B	B	B	A	B	B	A	A	B	B	B	A	B	A	A	A	A	B	A	B	A	B	B
Seq4H6		71.4	TA6	B	B	H	A	B	B	A	A	A	B	A	B	A	B	B	A	B	A	A	A	B	A	B	B	B	B	-	A	B	A	A	B	B	B	A	B	A	A	A	A	B	A	B	A	B	B
DS-c10064_87	SNP239	72.3	TA6	-	-	-	-	-	-	-	H	A	B	A	B	H	B	B	H	B	A	A	A	B	B	H	B	B	B	A	B	B	A	A	B	B	B	A	B	A	A	A	A	B	A	B	H	B	H
DS-c9763_138	SNP1058	72.3	TA6	-	-	-	-	-	-	A	A	A	B	A	B	A	B	-	A	B	A	A	A	B	B	-	B	B	B	A	B	B	A	A	B	B	B	A	B	A	A	A	A	B	A	B	A	B	B
DS-c12415_279	SNP1100	74	TA6	-	B	A	A	-	-	-	A	-	B	A	B	A	B	B	A	B	A	A	A	B	B	B	B	B	B	A	B	B	A	A	B	-	B	A	B	A	A	A	A	B	A	B	A	B	B
DS-c21308_149	SNP509	74	TA6	-	-	-	-	-	-	A	A	-	B	A	B	A	B	B	A	B	A	A	A	B	B	-	B	B	B	A	B	B	A	A	B	B	B	A	B	A	A	A	A	B	A	B	A	B	B
DS-c4269_359	SNP721	76.5	TA6	B	B	B	A	B	B	A	A	-	B	A	B	A	B	B	A	B	A	A	A	B	B	-	B	B	B	A	B	B	A	B	B	B	B	A	B	A	A	A	A	B	A	B	A	B	B
DS-c843_466	SNP991	76.5	TA6	-	B	-	-	B	B	A	A	-	B	A	B	A	B	B	A	B	A	A	A	B	B	B	B	B	B	A	B	B	A	B	B	B	B	A	B	A	A	A	A	B	A	B	A	B	B
TOG915832	SNP203	77.2	TA6	-	B	A	-	-	-	A	A	H	B	A	B	A	B	B	A	B	A	A	A	B	B	B	B	B	B	A	B	B	A	B	B	A	B	A	B	A	A	A	A	B	A	B	A	B	B
DS-c5982_158	SNP858	77.2	TA6	-	B	-	A	B	B	A	A	-	B	A	B	A	B	B	A	B	A	A	A	B	B	B	B	B	B	A	B	B	A	B	B	A	B	A	B	A	A	A	A	B	A	B	A	B	B
DS-c110_379	SNP273	77.2	TA6	H	B	H	A	B	B	A	A	H	B	A	B	A	B	B	A	B	A	A	A	B	B	B	B	B	B	A	B	B	A	B	B	A	B	A	B	A	A	A	A	B	A	B	A	B	B
DS-c9355_120	SNP1041	77.2	TA6	-	-	-	A	-	-	A	A	-	B	A	B	A	B	B	A	B	A	A	-	B	B	-	B	B	B	A	B	B	A	B	B	A	B	A	B	A	A	A	A	B	A	B	A	B	B
TC3H07		78	TA6	B	B	B	A	B	B	-	-	B	B	-	A	-	B	B	-	B	-	-	A	B	B	A	B	B	B	A	A	B	A	B	B	-	B	A	B	A	-	A	-	-	-	B	A	B	B
DS-c17705_136	SNP456	80	TA6	B	B	A	A	B	B	A	A	B	B	A	B	A	B	B	A	B	A	B	A	B	B	B	B	B	B	A	B	B	A	A	B	A	B	A	B	A	A	A	A	B	A	B	A	B	B
TOG897486	SNP75	80	TA6	-	-	-	-	-	-	-	-	B	B	-	B	B	B	B	B	B	-	B	A	B	B	B	B	B	B	A	B	B	A	B	B	A	B	A	B	A	-	A	-	B	A	B	A	B	B
TC35F05		80.8	TA6	B	B	H	A	B	B	A	A	H	B	A	B	A	B	B	A	B	A	B	A	B	B	B	B	B	B	A	A	B	A	B	B	A	B	A	B	A	A	A	A	B	A	B	A	B	B
DS-c10268_135	SNP246	87.4	TA6	-	-	-	-	-	-	A	A	B	B	A	B	A	B	B	A	A	A	B	A	B	B	-	B	B	B	A	A	B	A	A	B	A	B	B	B	A	A	B	A	B	A	B	B	B	A
AHGS2139		87.9	TA6	B	B	B	A	B	B	A	A	B	B	A	B	A	B	B	A	A	A	B	A	B	B	B	B	B	B	A	A	B	A	A	B	A	B	B	B	A	A	B	A	B	A	B	B	B	A
TC19A02		87.9	TA6	B	B	H	A	H	B	A	A	B	H	H	H	A	B	H	A	H	A	B	H	B	H	B	B	H	B	A	A	B	A	A	H	A	B	H	B	H	H	H	H	B	H	H	H	B	H
TC42A02		92.6	TA6	B	B	H	A	A	B	A	A	B	B	A	B	A	B	A	A	A	B	B	A	B	B	B	B	B	B	A	A	B	A	A	B	A	B	B	B	B	A	A	A	B	A	A	B	B	A
DS-c6958_334	SNP915	96.7	TA6	-	-	-	B	A	B	A	A	B	B	A	A	A	B	A	A	A	B	B	A	B	B	-	B	B	B	A	A	B	A	A	B	A	B	B	B	-	A	A	A	B	A	A	B	B	A
TOG905504	SNP2038	97.4	TA6	-	-	-	-	-	-	-	-	B	B	A	A	-	B	-	-	A	B	B	B	B	B	-	-	B	-	A	A	B	A	A	B	A	B	B	B	B	A	A	A	B	A	A	B	B	A
DS-c9310_194	SNP1039	99	TA6	-	B	B	B	A	B	A	A	B	B	A	A	A	B	A	B	A	B	B	B	B	B	-	B	B	B	A	A	B	A	A	B	A	B	B	B	B	A	A	A	B	A	A	B	B	A
RN13D04		0	TA7	A	B	B	B	A	H	H	H	A	A	B	H	A	-	A	A	A	H	H	B	B	A	-	H	B	-	B	B	A	A	-	A	A	A	H	A	B	A	H	B	B	H	B	B	H	A
DS-c2845_1151	SNP595	0	TA7	-	-	-	-	-	-	-	B	-	-	-	B	-	A	-	-	-	-	B	-	-	-	A	B	-	A	-	B	-	-	A	-	-	-	B	-	-	-	-	-	-	B	-	-	B	-
DS-c5670_217	SNP837	0	TA7	A	B	B	B	A	B	A	B	A	A	B	B	A	A	A	A	A	B	B	B	B	A	A	B	B	A	B	B	A	A	A	A	A	A	B	A	-	A	-	B	B	B	B	B	B	A
TOG895817	SNP2008	1.2	TA7	-	B	B	B	A	-	A	B	A	A	B	B	A	A	A	A	A	B	B	B	B	A	A	B	B	A	B	B	A	A	A	A	A	A	A	A	-	A	-	B	B	B	B	B	B	A
TOG895816	SNP33	3	TA7	-	B	B	B	A	B	A	B	A	A	B	B	A	A	A	A	B	B	B	B	B	A	A	B	B	A	B	B	A	A	A	A	A	A	A	A	-	A	A	B	B	B	B	B	B	A
DS-c2194_1628	SNP519	14.9	TA7	-	B	B	B	-	B	A	B	B	A	B	B	A	A	A	A	B	B	A	B	A	B	-	-	B	A	B	B	A	B	A	B	A	A	A	A	A	A	B	-	A	B	A	B	B	A
DS-c2749_364	SNP585	17.4	TA7	-	B	B	-	A	-	A	-	B	A	B	B	A	A	A	A	B	B	A	B	A	A	A	-	B	-	B	B	A	-	A	-	A	A	A	A	A	A	B	-	A	B	A	B	B	A
TOG894070	SNP2	17.4	TA7	-	-	-	-	-	-	A	-	B	A	B	B	A	A	A	A	B	B	A	B	A	A	A	-	B	A	B	B	A	-	A	-	A	A	A	A	A	A	B	-	A	B	A	B	B	A
DS-c978_481	SNP1059	17.4	TA7	-	B	B	B	A	B	A	B	B	A	B	B	A	A	A	A	B	B	A	B	A	A	A	H	B	-	B	B	A	H	A	H	A	A	A	A	A	A	B	H	A	B	A	B	B	A
TOG915502	SNP198	18.3	TA7	-	-	-	-	-	-	-	-	B	A	B	B	-	A	-	-	B	B	A	B	A	B	-	-	B	-	B	B	A	B	A	B	A	A	A	A	A	A	B	-	-	B	A	B	B	A
TOG895333	SNP23	24	TA7	A	-	-	-	-	-	-	-	B	A	B	B	A	A	A	A	B	B	A	B	A	A	A	-	B	B	B	B	A	-	A	-	A	A	B	A	A	A	B	-	A	B	A	B	B	B
Seq5D5		25.4	TA7	A	B	B	B	A	-	-	B	B	A	B	A	A	-	A	A	B	B	A	B	A	A	-	B	B	B	B	B	A	B	-	B	A	A	B	-	A	A	B	B	-	B	-	B	A	B
TC23E04		29.7	TA7	A	B	B	B	A	A	A	B	B	A	-	A	-	A	A	A	B	B	A	B	A	B	A	H	B	A	B	B	A	B	A	B	A	A	B	B	A	A	-	A	A	B	A	B	A	B
DS-c13355_220	SNP357	30.6	TA7	-	-	B	-	-	-	A	B	B	A	B	A	A	A	A	A	B	B	A	B	A	B	A	B	B	A	B	B	A	-	A	B	A	A	B	B	A	A	B	A	A	B	A	-	A	B
DS-c1903_413	SNP481	36.6	TA7	-	A	B	B	A	B	A	A	B	A	A	A	A	A	A	A	B	B	A	B	A	B	A	B	A	B	A	B	A	-	-	B	A	A	B	B	A	A	B	A	A	B	A	-	A	B
PM204		43.7	TA7	A	A	B	A	A	B	A	A	B	A	A	B	A	B	A	B	B	B	A	B	A	B	A	B	A	B	A	A	A	B	B	B	A	B	B	B	A	A	B	A	A	A	A	B	A	B
TOG915207	SNP196	43.7	TA7	-	-	-	-	-	-	-	-	B	A	A	B	-	B	-	-	B	B	A	B	A	B	A	B	A	B	A	B	A	B	-	B	A	B	B	B	A	A	B	A	A	A	A	-	A	B
DS-c13937_364	SNP375	44.3	TA7	-	A	B	A	A	B	A	A	B	A	A	B	A	B	A	H	B	B	A	B	A	B	A	B	A	B	A	B	A	B	H	B	A	B	B	B	A	A	B	A	A	A	A	H	A	B
DS-c27556_57	SNP586	52.5	TA7	-	-	-	-	-	-	-	-	B	A	B	B	A	B	A	-	B	B	A	B	A	B	B	B	A	B	B	B	A	-	-	A	B	B	A	B	A	A	B	A	A	A	A	-	A	A
AHGS1357		52.5	TA7	A	A	A	A	A	B	A	A	B	A	B	B	A	B	A	H	B	B	A	B	A	B	B	B	A	B	B	B	A	H	H	H	B	B	A	B	A	A	B	A	A	A	A	H	A	A
DS-c7405_116	SNP932	59.6	TA7	-	-	-	-	-	-	-	A	B	A	A	B	A	B	A	A	B	B	B	A	A	B	B	B	A	B	B	B	A	-	-	B	B	-	A	B	A	A	B	A	A	A	A	B	A	A
AHGS1329		59.8	TA7	A	A	A	A	A	B	A	A	B	A	A	B	B	B	A	A	B	B	B	A	A	B	B	B	A	B	B	B	A	B	B	B	B	B	A	B	A	A	B	A	A	A	A	B	A	A
DS-c5152_109	SNP795	77.6	TA7	-	A	B	-	-	-	A	B	B	B	A	B	-	B	B	B	B	B	B	A	A	A	-	B	A	B	B	B	A	B	B	-	B	A	B	B	A	A	B	B	A	A	B	B	B	A
DS-c5661_87	SNP835	87.3	TA7	-	A	B	B	A	B	A	B	A	B	A	B	-	B	B	B	B	A	B	A	A	A	A	B	B	-	A	A	A	B	B	-	B	-	-	B	A	B	B	A	A	B	B	B	B	A
DS-c2379_440	SNP545	0	TA8	-	B	A	A	A	A	B	B	A	B	A	A	B	-	A	B	B	B	B	A	A	B	-	B	A	B	A	A	B	A	B	A	B	A	B	B	B	B	B	B	A	A	B	A	B	B
TOG915278	SNP197	0	TA8	-	B	A	A	A	A	B	B	A	B	A	A	B	-	A	B	B	B	B	A	A	B	-	B	A	B	A	A	B	A	B	A	B	A	B	B	B	B	B	B	A	A	B	A	B	B
TOG902883	SNP145	3.2	TA8	-	-	-	-	-	-	-	-	A	B	A	A	-	H	-	-	-	B	A	A	A	B	H	B	A	B	A	A	B	B	B	A	H	A	B	B	B	B	B	B	A	A	B	A	B	B
DS-c8478_70	SNP997	3.2	TA8	-	B	A	A	A	A	B	B	A	B	A	A	B	H	A	B	B	B	A	A	A	B	H	B	A	B	A	A	B	B	B	A	H	A	B	B	B	B	B	B	A	A	B	A	B	B
TC9F04		14.4	TA8	B	B	A	A	A	A	B	B	A	B	A	A	B	A	A	A	A	B	A	A	A	B	A	A	B	B	A	A	B	B	A	B	A	A	B	B	B	B	A	B	A	B	B	A	B	B
DS-c5715_160	SNP840	20.2	TA8	-	A	A	A	A	A	A	B	A	B	A	A	B	-	A	B	A	B	A	A	A	B	B	A	B	B	A	B	B	B	A	B	-	A	B	B	B	A	A	B	A	B	A	A	B	B
DS-c1289_718	SNP340	20.2	TA8	-	-	-	-	-	-	-	B	A	B	A	A	B	A	H	B	A	B	A	A	A	B	B	A	B	B	A	A	B	B	A	B	H	A	B	B	B	B	A	B	A	B	A	A	B	B
gi-716		20.2	TA8	B	A	A	H	A	A	-	B	A	B	A	A	B	H	A	B	A	B	A	A	A	B	B	A	B	B	A	A	B	B	A	B	H	A	B	B	B	B	A	B	A	B	A	A	B	B
TOG896197	SNP43	20.2	TA8	-	B	-	-	B	-	B	B	A	B	A	A	B	-	A	B	A	B	A	A	A	B	B	A	B	B	A	A	B	B	A	B	-	A	B	B	B	B	A	B	A	B	A	A	B	B
DS-c4525_1319	SNP740	21.8	TA8	-	A	A	-	A	A	-	B	A	B	A	A	B	-	A	B	A	B	A	A	A	B	B	A	B	B	A	A	B	B	A	B	-	A	B	B	B	A	A	B	A	B	A	A	B	B
Seq2A5		27.7	TA8	B	A	A	A	A	A	B	B	B	B	A	A	B	B	A	B	A	B	A	A	B	B	B	A	B	B	A	A	B	B	A	B	B	A	B	B	B	B	A	B	A	B	A	A	B	B
DS-c9236_575	SNP1034	27.7	TA8	-	-	-	-	-	-	-	-	B	B	A	A	B	-	A	-	A	B	A	A	B	B	B	A	B	B	A	A	B	B	A	B	-	A	B	B	B	B	A	B	A	B	A	A	B	B
DS-c12439_299	SNP324	29.5	TA8	-	A	A	A	A	A	-	B	B	B	A	A	B	-	A	B	A	B	A	A	A	B	B	A	B	B	A	A	B	B	A	B	A	A	B	B	B	B	A	B	A	B	A	A	B	B
TOG898978	SNP94	30.2	TA8	-	A	A	A	A	-	-	B	B	H	A	A	B	H	A	B	A	B	A	A	A	B	B	A	B	B	A	A	B	B	A	B	A	A	B	B	B	B	A	B	A	B	A	A	B	B
AHGS1385		30.2	TA8	B	A	A	A	A	A	H	B	B	H	A	A	B	H	A	B	A	B	A	A	A	B	B	A	B	B	A	A	B	B	A	B	A	A	B	B	B	B	A	B	A	B	A	A	B	B
AHGS2608		33.5	TA8	B	A	A	A	A	A	H	B	B	B	A	A	B	H	A	B	A	B	A	A	A	B	B	A	B	B	A	A	B	B	A	B	A	A	B	B	B	B	A	B	A	B	A	B	B	B
TC22C01		36.4	TA8	B	A	A	A	A	A	H	B	B	B	A	B	B	H	A	B	A	B	A	A	A	B	B	A	A	B	A	A	B	B	A	B	A	A	B	B	B	B	A	B	A	B	A	B	B	B
TC6H03		41.1	TA8	B	A	A	-	A	B	B	B	B	B	-	B	B	A	A	B	A	B	-	A	A	-	B	-	-	B	-	-	B	B	A	A	-	B	B	B	B	B	-	B	A	B	-	B	B	B
TC9F10		41.1	TA8	B	A	A	A	A	B	B	B	B	B	A	B	B	A	A	B	A	B	A	A	A	A	B	A	A	B	-	-	B	B	A	A	A	B	B	B	B	B	A	B	A	B	A	B	B	B
AHGS1470		41.1	TA8	B	A	A	A	A	B	H	B	B	B	A	B	B	A	A	B	A	B	A	A	A	A	B	A	A	B	A	A	B	B	A	A	A	B	B	B	B	B	A	B	A	B	A	B	B	B
DS-c3555_139	SNP659	44	TA8	-	-	-	-	-	-	-	B	B	B	A	B	B	B	-	B	A	B	A	A	A	A	B	A	A	B	A	A	B	B	A	A	A	B	B	B	B	B	A	B	A	B	A	B	B	B
DS-c3065_784	SNP613	44.7	TA8	-	A	A	A	A	B	A	B	B	B	A	B	B	B	A	B	A	B	A	A	A	A	B	A	A	B	A	A	B	B	A	A	A	B	B	B	B	B	A	B	A	B	A	B	B	B
TC20B05		44.7	TA8	B	A	-	A	-	B	-	B	B	B	A	B	B	B	-	B	-	B	A	-	A	A	B	A	A	B	A	-	B	B	-	-	A	B	B	B	B	B	A	B	-	B	-	B	B	B
DS-c9031_272	SNP1022	46.4	TA8	-	A	A	A	A	B	A	B	A	B	B	B	B	B	B	B	A	B	A	A	A	A	B	A	A	B	A	A	B	B	A	A	A	B	B	B	B	B	A	B	A	B	A	B	B	B
TC21D06		46.4	TA8	B	-	A	A	A	B	A	B	A	B	-	B	B	B	B	B	A	B	A	A	A	A	B	A	A	B	A	A	B	B	A	A	A	B	B	B	B	B	A	B	A	B	A	B	B	B
DS-c1225_200	SNP315	49.5	TA8	-	A	A	-	A	-	A	H	B	B	B	B	B	B	B	H	A	B	A	A	A	A	B	A	A	B	A	A	B	B	B	A	H	B	B	B	B	B	A	B	A	B	A	B	B	B
DS-c5583_69	SNP826	50.2	TA8	-	A	A	A	A	A	A	H	B	B	B	B	B	B	H	H	A	B	A	A	A	A	B	A	A	B	A	A	B	B	B	A	H	B	B	B	B	B	A	B	A	B	A	A	B	B
DS-c10251_492	SNP245	50.2	TA8	-	A	A	A	A	-	A	B	B	B	B	B	B	B	B	B	A	B	A	A	A	A	B	A	A	B	A	A	B	B	B	A	-	B	B	B	B	B	A	B	A	B	A	A	B	B
TOG899751	SNP116	57.1	TA8	-	-	-	-	-	-	-	B	B	B	B	B	B	B	B	B	A	B	A	A	A	A	B	A	A	B	A	A	B	B	A	A	B	B	B	B	B	B	A	B	B	A	A	B	B	B
DS-c582_344	SNP849	57.1	TA8	-	A	A	A	B	A	A	B	B	B	B	B	B	B	B	B	A	B	A	A	A	A	B	A	A	B	A	A	B	B	A	A	-	B	B	B	B	B	A	B	B	A	A	B	B	B
DS-c7298_82	SNP924	60.5	TA8	-	-	-	-	-	-	-	-	B	B	B	B	B	B	-	B	B	B	A	A	A	A	B	A	A	B	A	B	B	B	A	B	B	B	B	B	B	B	A	B	B	A	A	B	B	B
RN0x681		63	TA8	B	A	A	A	B	A	A	B	B	B	B	B	B	B	B	B	B	B	A	A	A	A	B	A	A	B	B	B	B	B	A	B	A	B	B	B	B	B	B	-	H	A	A	B	B	B
AHGS2474		64.2	TA8	B	A	A	A	B	A	A	A	B	B	A	B	B	B	B	B	B	B	A	A	A	A	B	A	A	B	B	B	B	B	A	B	A	B	B	B	B	B	B	B	B	A	A	B	B	B
AHGS1718		68.2	TA8	B	B	A	A	B	A	A	-	B	B	B	B	B	B	B	A	B	B	A	B	A	A	B	A	A	B	B	B	B	B	A	B	A	B	B	B	B	B	B	B	A	A	A	B	B	B
DS-c2507_66	SNP560	68.2	TA8	-	B	A	A	B	A	A	H	B	B	B	B	B	B	B	A	B	B	A	-	A	A	B	A	A	B	B	B	B	B	A	B	A	B	B	B	B	B	B	B	A	A	A	B	B	B
DS-c2070_892	SNP502	68.2	TA8	B	B	A	A	H	A	A	H	B	B	B	B	B	B	B	A	B	B	A	B	A	A	B	H	A	B	B	B	B	B	A	B	A	B	B	B	B	B	B	B	H	A	A	B	B	B
DS-c1657_432	SNP432	71.4	TA8	B	B	A	A	B	A	A	-	B	B	-	B	B	B	B	A	B	B	A	B	A	A	B	B	B	B	B	B	B	B	A	B	A	B	B	B	B	B	B	B	A	A	A	B	B	B
DS-c6701_207	SNP891	71.4	TA8	-	-	-	-	-	-	-	-	B	B	B	B	B	B	B	-	B	B	A	B	A	A	B	B	B	B	B	B	B	B	A	B	A	B	B	B	B	B	B	B	A	A	A	B	B	B
DS-c9634_70	SNP1054	73.9	TA8	-	H	A	H	H	H	A	H	B	B	B	H	B	B	B	A	B	B	A	B	A	A	H	B	B	B	B	B	B	B	A	B	A	B	B	B	B	B	B	B	H	B	A	B	B	B
TC3B05		78	TA8	B	B	B	A	B	A	-	A	B	B	B	H	B	B	B	A	B	B	A	B	H	B	H	B	B	B	B	B	B	B	A	B	H	B	B	B	B	B	B	B	H	B	B	A	B	B
TOG918253	SNP206	79.4	TA8	-	-	-	-	-	-	-	-	B	B	B	B	B	B	-	-	B	B	A	A	A	A	H	B	B	B	B	B	B	B	A	B	A	B	B	B	B	B	B	A	H	B	B	A	B	B
DS-c12299_358	SNP319	83.9	TA8	-	B	B	A	A	A	A	A	B	B	B	B	B	B	B	A	B	B	A	A	A	A	H	B	B	H	B	A	B	B	A	B	A	B	A	B	A	B	B	A	H	B	B	A	B	B
TOG905363	SNP166	83.9	TA8	-	H	H	-	-	-	-	A	B	B	H	H	B	B	B	A	B	B	A	A	A	A	A	H	B	B	B	A	H	B	A	B	A	H	A	B	A	B	B	A	A	B	B	A	B	H
DS-c1348_818	SNP360	88.1	TA8	B	B	B	A	B	B	A	A	B	B	B	-	B	B	B	A	B	B	A	A	A	A	A	B	B	B	B	A	B	B	A	B	A	B	A	B	A	B	B	A	B	B	B	-	B	B
TC4G06		88.1	TA8	B	B	B	A	B	B	A	A	B	B	B	B	B	B	B	A	B	B	A	A	A	A	A	-	B	-	B	B	B	B	A	B	A	B	A	B	A	B	B	A	B	B	B	B	B	B
DS-c20567_70	SNP501	88.6	TA8	-	-	B	-	-	-	A	A	B	B	B	B	B	B	B	A	B	B	A	A	A	A	A	B	B	B	B	A	B	B	A	B	A	B	A	B	A	B	B	A	B	B	B	B	B	B
DS-c5619_263	SNP830	88.6	TA8	-	B	B	A	B	B	A	A	B	B	B	B	B	B	B	A	B	B	A	A	A	A	-	B	B	B	B	A	B	B	A	B	A	B	A	B	A	B	B	A	B	B	B	-	B	B
DS-c4677_475	SNP755	92.2	TA8	B	B	B	A	A	B	A	A	B	B	B	-	B	B	B	A	B	B	A	A	A	A	A	B	B	B	B	A	B	B	A	B	A	B	A	B	A	B	B	A	A	B	B	A	B	B
Lec-1		0	TA9	-	A	A	-	B	B	A	A	-	A	-	A	-	-	-	A	-	-	B	A	-	-	-	-	B	-	-	-	-	-	A	B	B	-	-	A	A	-	-	A	A	-	-	-	-	-
DS-c1892_360	SNP477	18.3	TA9	-	B	A	A	B	B	A	B	A	B	A	B	B	A	A	B	B	B	B	A	A	A	A	B	B	A	B	B	B	A	-	B	B	A	B	A	B	A	A	B	A	B	B	B	A	A
DS-c3074_802	SNP615	19.1	TA9	-	B	A	A	B	B	A	B	A	B	A	B	B	A	A	B	B	B	B	A	A	A	A	B	B	A	B	-	B	A	A	B	B	A	B	A	B	A	A	B	A	B	B	B	B	A
gi-1107		21.6	TA9	B	B	A	A	B	B	A	B	A	-	A	B	B	A	A	A	B	B	B	A	A	A	A	B	B	A	B	B	B	A	A	B	B	B	B	A	B	A	B	B	A	B	B	B	B	A
DS-c13146_208	SNP350	22.8	TA9	-	B	A	A	B	B	A	B	A	B	A	B	B	A	A	A	B	B	B	A	A	A	A	B	B	A	B	B	B	A	A	B	B	B	B	A	B	A	B	B	A	B	B	H	B	A
DS-c2169_601	SNP516	26.2	TA9	B	B	A	A	A	B	A	B	A	B	A	B	B	A	A	A	B	A	B	B	A	A	A	B	B	A	B	B	B	A	A	B	B	B	B	A	B	A	B	B	A	-	B	B	B	A
DS-c2907_567	SNP599	44.2	TA9	-	A	B	A	A	A	A	B	A	B	B	B	B	A	B	A	A	B	B	A	A	B	B	B	B	A	A	B	B	A	A	B	B	A	B	A	A	A	A	B	A	B	B	B	B	B
DS-c1696_1055	SNP441	44.2	TA9	-	-	-	A	A	-	A	B	A	B	B	B	B	A	B	A	A	B	B	A	A	B	B	B	B	A	A	B	B	A	A	B	B	A	B	A	A	A	A	B	A	B	B	B	B	B
DS-c6612_152	SNP887	46.8	TA9	-	B	B	A	A	B	A	B	A	B	B	B	B	A	B	A	B	B	B	A	A	B	B	B	B	A	A	B	B	A	A	B	B	A	B	A	A	A	A	B	A	B	B	A	B	B
DS-c4860_235	SNP774	48.7	TA9	-	B	B	A	A	B	A	B	A	A	B	B	B	A	B	A	B	B	B	A	A	B	B	B	B	A	A	B	B	A	A	B	B	A	B	A	A	A	A	B	A	B	B	A	B	A
DS-c16849_483	SNP437	52.3	TA9	-	B	B	A	A	B	A	B	A	A	B	B	B	A	B	A	B	B	B	A	A	B	B	B	B	A	A	B	B	A	A	B	B	A	B	A	A	A	A	B	A	B	B	A	B	A
DS-c8081_129	SNP975	53.6	TA9	A	B	B	A	A	B	A	B	A	A	B	B	B	B	B	A	B	B	B	A	A	B	B	B	B	A	A	B	B	A	A	B	B	A	B	A	A	A	A	B	B	B	B	A	B	A
DS-c16947_70	SNP439	53.6	TA9	-	B	B	-	-	-	A	B	A	A	B	B	B	B	B	A	B	B	B	A	A	B	B	B	B	A	A	B	B	A	A	B	B	A	B	A	A	A	A	B	B	B	B	A	B	A
DS-c14276_456	SNP385	53.6	TA9	-	B	B	-	A	-	A	B	A	A	B	B	B	B	B	A	B	B	B	A	A	B	B	B	B	A	A	B	B	A	A	B	B	A	B	A	A	A	A	B	B	B	B	A	B	A
DS-c13019_307	SNP346	55.9	TA9	B	B	B	B	B	B	B	B	A	A	B	B	B	B	B	-	B	B	B	A	A	B	B	B	B	A	A	B	B	A	A	B	B	A	B	A	A	A	A	B	B	B	B	A	B	A
DS-c3735_275	SNP679	55.9	TA9	B	B	B	A	A	B	A	B	A	A	-	B	B	B	B	A	B	B	B	A	A	B	B	B	B	A	A	B	B	A	A	B	B	A	B	A	A	A	A	B	B	B	B	A	B	A
AhTE0010		56.7	TA9	B	B	B	A	A	B	A	B	A	A	B	B	B	B	B	A	B	B	B	A	A	B	B	B	B	A	A	B	A	A	A	B	B	A	B	A	A	A	A	B	B	B	B	A	B	A
AHGS2696		57.9	TA9	B	B	B	A	A	-	A	-	A	A	-	B	B	B	-	A	-	B	B	A	-	B	B	B	B	A	A	B	A	B	A	B	B	A	B	A	A	A	A	B	B	-	B	H	B	A
DS-c4664_47	SNP2313	59.1	TA9	-	-	B	A	A	-	A	B	A	A	B	B	B	B	-	A	B	B	B	A	A	B	B	B	B	A	A	B	A	B	A	B	B	A	B	A	A	A	A	B	B	B	B	A	B	A
DS-c4100_923	SNP711	59.1	TA9	B	B	B	A	A	B	A	B	A	A	B	B	B	B	B	A	B	B	B	A	A	B	B	B	B	A	A	B	A	B	A	B	B	A	B	A	A	A	A	-	B	B	B	A	B	A
DS-c1555_650	SNP413	59.1	TA9	B	B	B	A	A	B	A	B	A	A	B	B	B	B	B	A	B	B	B	A	A	B	B	B	B	A	A	B	A	B	A	B	B	A	B	A	A	A	A	B	B	B	B	A	B	A
DS-c5987_248	SNP860	59.1	TA9	B	B	B	A	A	B	A	B	A	A	B	B	B	B	B	A	B	B	B	A	A	B	B	B	B	A	A	B	A	B	A	B	B	A	B	A	A	A	A	B	B	B	B	A	B	A
DS-c7736_323	SNP952	59.7	TA9	-	B	B	A	A	B	A	B	A	A	B	B	B	B	B	A	B	B	B	A	A	B	B	B	B	A	A	B	A	B	A	B	B	A	B	A	A	A	A	-	B	B	B	A	B	A
TOG898055	SNP84	59.7	TA9	-	-	-	-	-	-	A	-	A	A	B	B	B	B	B	A	B	B	B	A	A	B	B	B	B	A	A	B	A	B	A	B	B	A	B	A	A	A	A	-	B	B	B	A	B	A
DS-c1494_445	SNP402	59.7	TA9	-	-	-	-	-	-	-	-	A	A	B	B	-	B	-	-	-	-	B	A	A	B	B	B	B	A	A	B	A	B	A	B	B	A	B	A	A	A	A	-	B	B	B	A	B	A
TOG899697	SNP111	59.7	TA9	-	-	-	-	-	-	-	-	A	A	B	B	B	B	B	-	B	B	B	A	A	B	B	B	B	A	A	B	A	B	A	B	B	A	B	A	A	A	A	-	B	B	B	A	B	A
DS-c16163_84	SNP429	63.4	TA9	-	B	-	A	A	B	A	A	A	A	B	B	B	B	B	A	B	B	B	A	A	B	B	B	B	B	A	A	A	B	A	B	B	A	B	A	A	A	A	B	B	B	B	A	B	A
DS-c5538_353	SNP2341	64.6	TA9	-	-	-	-	-	-	-	A	A	A	B	B	-	B	-	A	B	B	B	A	A	B	B	B	B	B	A	A	A	B	A	B	B	A	B	A	A	A	A	B	B	B	B	A	B	A
TOG895877	SNP36	64.6	TA9	-	B	B	A	A	B	A	A	A	A	-	B	B	B	B	A	B	B	B	A	A	B	B	B	B	-	A	A	A	B	A	B	B	A	B	A	A	A	A	-	-	B	B	A	B	A
TOG903872	SNP150	65.2	TA9	-	B	B	-	-	-	-	A	A	A	B	B	B	B	B	A	B	B	B	A	A	B	B	B	B	B	A	A	A	B	A	B	B	A	B	A	A	A	A	H	B	B	B	A	B	A
DS-c9429_414	SNP1044	66.5	TA9	-	-	B	-	-	-	-	A	A	A	B	B	B	B	B	A	B	B	B	A	A	B	B	B	B	A	A	A	A	B	A	B	B	A	B	A	A	A	A	-	B	B	B	A	B	A
DS-c584_259	SNP851	66.5	TA9	A	-	-	A	A	-	A	A	A	A	B	B	B	B	B	A	B	B	B	A	A	B	B	B	B	A	A	A	A	B	A	B	B	A	B	A	A	A	A	-	B	B	B	A	B	A
DS-c5588_99	SNP827	66.5	TA9	B	B	B	A	A	B	A	A	A	A	B	B	B	B	B	A	B	B	B	A	A	B	B	B	B	A	A	A	A	B	A	B	B	A	B	A	A	A	A	-	B	B	B	A	B	A
DS-c3078_550	SNP616	67.1	TA9	-	-	-	A	A	-	A	A	A	A	B	B	B	B	B	A	B	B	B	A	A	B	B	B	B	A	A	A	A	B	A	B	B	A	B	A	A	A	A	-	B	B	B	A	B	A
DS-c3974_1807	SNP2295	67.1	TA9	-	-	-	-	-	-	A	A	A	A	B	B	-	B	-	A	B	B	B	A	A	B	B	B	B	A	A	A	A	B	A	B	B	A	B	A	A	A	A	-	B	B	B	A	B	A
DS-c4431_1155	SNP733	67.1	TA9	B	B	B	A	A	B	A	A	A	A	B	B	B	B	B	A	B	B	B	A	A	B	B	B	B	A	A	A	A	B	A	B	B	A	B	A	A	A	A	-	B	B	B	A	B	A
DS-c5047_851	SNP787	67.1	TA9	-	-	-	-	-	-	-	-	A	A	B	B	B	B	B	-	B	B	B	A	A	B	B	B	B	A	A	A	A	B	A	B	B	A	B	A	A	A	A	-	B	B	B	A	B	A
DS-c6223_648	SNP871	67.1	TA9	B	B	B	A	A	B	A	A	A	A	B	B	B	B	B	A	B	B	B	A	A	B	B	B	B	A	A	A	A	B	A	B	B	A	B	A	A	A	A	H	B	B	B	A	B	A
DS-c2846_146	SNP2245	69	TA9	-	B	B	A	A	B	A	A	A	A	B	B	B	B	B	A	B	B	B	A	A	B	B	B	B	B	A	A	A	B	A	B	B	A	B	A	A	A	A	H	B	B	B	A	B	A
DS-c7694_241	SNP951	69.6	TA9	B	B	B	A	A	B	A	A	A	A	B	B	B	B	B	A	B	B	B	A	A	B	B	B	B	B	A	A	A	B	A	B	B	A	B	A	A	A	A	H	B	B	B	A	B	A
DS-c6344_364	SNP874	69.6	TA9	-	B	B	H	H	B	H	H	A	A	B	B	B	B	B	H	B	B	B	A	A	B	B	B	B	B	A	A	A	B	A	B	B	A	B	A	A	A	A	H	B	B	B	A	B	A
DS-c509_158	SNP790	70.5	TA9	-	-	-	-	-	-	-	-	A	A	B	B	-	B	-	-	B	B	B	A	A	B	B	B	B	B	A	A	A	B	A	B	B	A	B	A	A	A	A	-	B	B	B	A	B	A
DS-c10725_113	SNP2070	70.5	TA9	-	-	-	-	-	-	-	-	A	A	B	B	-	B	-	-	-	-	B	A	A	B	B	B	B	B	A	-	A	B	A	B	B	A	B	A	A	A	A	-	B	B	B	A	B	A
TOG894236	SNP6	71.7	TA9	-	A	B	A	A	H	A	A	A	A	B	B	B	B	B	A	B	B	H	A	A	B	B	B	B	B	-	-	A	B	A	B	H	-	A	A	A	A	A	H	B	H	H	-	B	A
DS-c2398_503	SNP550	74.7	TA9	-	A	B	-	-	-	A	B	A	A	B	B	B	B	B	A	B	B	B	A	A	B	B	B	B	B	A	A	A	B	A	B	B	A	B	A	A	A	A	H	B	B	B	A	A	A
TOG894454	SNP13	74.7	TA9	-	A	B	A	A	-	A	B	A	A	B	B	B	B	B	A	B	B	B	A	A	B	B	B	B	B	A	A	A	B	A	B	B	A	B	A	A	A	A	H	B	B	B	A	A	A
TOG900848	SNP124	75.3	TA9	-	-	-	-	-	-	-	B	A	A	B	B	B	B	B	A	B	B	B	A	A	B	B	B	B	B	A	A	A	B	A	B	B	A	B	A	A	A	A	-	B	A	B	A	A	A
TOG896966	SNP2015	79.2	TA9	-	-	-	-	-	-	-	-	A	A	B	A	-	B	-	-	B	A	B	A	A	B	B	B	B	-	A	A	A	B	A	B	B	A	B	A	A	A	B	-	B	A	B	A	A	A
DS-c5138_202	SNP794	88.2	TA9	A	B	B	B	-	B	A	B	A	A	B	A	A	B	B	A	B	A	B	A	A	B	B	B	B	B	A	A	A	B	B	B	B	A	B	B	A	A	B	-	B	A	B	A	A	A
TOG895054	SNP21	90	TA9	-	-	-	-	A	-	A	B	A	A	B	A	A	B	B	A	B	A	B	A	A	B	B	B	B	B	A	A	A	B	B	B	B	A	B	B	B	A	B	H	B	A	B	A	A	A
DS-c9649_201	SNP1055	96.5	TA9	B	B	B	B	B	B	B	B	A	A	B	A	A	B	B	A	A	A	B	A	B	B	B	B	B	A	A	A	A	B	B	B	B	A	B	B	B	A	B	B	B	A	A	A	A	A
DS-c6563_104	SNP884	96.7	TA9	-	-	-	-	-	-	-	-	A	A	B	A	A	B	-	A	A	A	B	A	B	B	B	B	B	A	A	A	A	B	B	B	B	A	B	B	B	A	B	B	B	A	A	A	A	A
DS-c7440_148	SNP2421	96.9	TA9	-	-	-	-	-	-	-	-	A	A	B	A	A	B	B	A	A	A	B	A	B	B	B	B	B	A	A	A	A	B	B	B	B	A	B	B	B	A	B	B	B	A	A	A	A	A
DS-c4278_400	SNP722	97.1	TA9	-	A	B	B	A	B	B	B	A	A	B	A	A	B	B	A	A	A	B	A	B	B	B	B	B	A	A	A	A	B	B	B	B	A	B	B	B	A	B	B	B	A	A	A	A	A
DS-c4591_121	SNP748	100.3	TA9	-	A	B	A	A	B	A	B	A	A	B	A	A	B	B	A	A	A	B	A	B	B	B	B	B	A	A	B	A	B	B	B	A	A	B	B	B	A	B	B	B	A	A	A	A	A
DS-c11031_97	SNP276	100.3	TA9	-	A	B	-	A	B	A	B	A	A	B	A	A	B	B	A	A	A	B	A	B	B	B	B	B	A	A	B	A	B	B	B	A	A	B	B	B	-	B	B	B	A	A	A	A	A
DS-c3367_749	SNP2273	104.2	TA9	A	A	B	A	A	B	A	B	A	A	B	A	A	B	A	A	A	A	A	A	A	B	A	B	B	A	A	B	A	B	B	B	A	A	B	B	B	A	B	B	B	A	A	A	A	A
DS-c1201_667	SNP305	105.4	TA9	A	A	-	A	A	-	A	-	A	A	B	A	A	B	A	A	A	A	A	A	A	B	A	B	A	A	A	B	A	B	B	B	A	A	B	B	B	B	B	B	B	A	A	A	A	A
DS-c2386_649	SNP548	0	TA10	-	-	A	-	B	-	A	B	A	A	A	A	B	A	A	A	A	B	B	B	B	B	B	A	B	A	A	B	B	A	B	B	A	A	B	B	A	A	A	B	A	B	B	A	B	A
DS-c6434_106	SNP878	5.6	TA10	-	A	A	A	B	A	B	B	A	A	A	A	A	A	B	A	A	B	A	B	B	B	B	-	B	A	A	A	B	A	B	B	A	B	B	B	A	A	A	B	A	B	B	B	B	A
DS-c11518_507	SNP297	6.4	TA10	-	A	A	A	B	-	B	B	A	A	A	A	A	A	B	A	-	A	A	B	B	B	B	A	B	A	A	A	B	A	B	B	A	B	B	B	A	A	A	B	A	B	B	B	B	A
DS-c4018_591	SNP703	7.2	TA10	-	A	A	A	-	A	B	B	A	A	A	A	A	A	B	A	-	A	A	B	B	B	B	A	B	A	A	A	B	A	B	B	A	B	B	B	A	A	A	B	A	B	B	B	B	A
DS-c22445_175	SNP528	8	TA10	-	-	A	-	-	-	B	B	A	A	A	A	A	A	B	A	B	A	A	B	B	B	B	A	B	A	A	A	B	A	B	B	A	B	B	B	A	A	-	B	A	B	B	B	B	A
DS-c1708_349	SNP444	8	TA10	-	A	A	A	B	A	B	B	A	A	A	A	A	A	B	A	B	A	A	B	B	B	B	A	B	A	A	A	B	A	B	B	A	B	B	B	A	A	H	B	A	B	B	B	B	A
DS-c10202_634	SNP244	12.9	TA10	-	-	A	-	-	-	B	B	A	A	A	A	B	A	B	A	B	A	A	B	B	B	B	B	B	A	A	A	A	A	B	B	B	B	B	A	A	B	A	B	A	B	B	B	B	A
TC1G04		17	TA10	H	A	B	A	B	A	B	B	A	A	A	A	B	A	B	A	B	A	A	B	B	B	B	H	B	B	A	A	A	A	B	B	B	B	B	A	B	B	A	B	B	B	B	B	B	A
DS-c3554_248	SNP658	17.7	TA10	-	A	B	A	B	A	B	B	A	A	A	A	B	A	B	A	B	A	A	B	B	B	B	H	A	A	A	A	A	A	B	B	B	B	B	A	B	B	A	B	B	B	B	B	B	A
DS-c8449_164	SNP993	20.1	TA10	-	-	-	-	-	-	-	-	A	A	A	A	-	A	-	-	B	A	A	B	B	B	B	H	A	A	A	A	A	A	B	B	B	B	B	A	B	B	A	B	A	A	B	B	B	A
DS-c19172_113	SNP486	20.1	TA10	-	-	-	-	-	-	-	B	A	A	A	A	B	A	B	-	B	A	A	B	B	B	B	H	A	A	A	A	A	A	B	B	B	B	B	A	B	B	A	B	A	A	B	B	B	A
DS-c6052_252	SNP865	20.1	TA10	-	-	-	-	-	-	-	-	A	A	A	A	B	A	-	-	B	A	A	B	B	B	B	B	A	A	A	A	A	A	B	B	B	B	B	A	B	B	A	B	A	A	B	B	B	A
DS-c2807_1073	SNP590	20.1	TA10	-	A	B	A	B	A	B	B	A	A	A	A	B	A	B	A	B	A	A	B	B	B	B	B	A	A	A	A	A	A	B	B	B	B	B	A	B	B	A	B	A	A	B	B	B	A
TOG903928	SNP2036	20.1	TA10	-	A	B	A	B	A	B	B	A	A	A	A	B	A	B	A	B	A	A	B	B	B	B	B	A	A	A	A	A	A	B	B	B	B	B	A	B	B	A	B	A	A	B	B	B	A
TC23F04		20.1	TA10	A	A	B	A	B	A	B	B	A	A	A	A	B	A	B	A	B	A	A	B	B	B	B	B	A	A	A	A	A	A	B	B	B	B	B	A	B	B	A	B	A	A	B	B	B	A
DS-c22560_96	SNP532	20.4	TA10	-	-	-	-	-	-	B	B	A	A	A	A	B	A	B	-	B	A	A	B	B	B	B	-	A	A	A	A	A	A	B	B	B	B	B	A	B	B	A	B	A	A	B	B	B	A
DS-c4088_544	SNP709	20.7	TA10	-	A	B	A	B	A	B	B	A	A	A	A	B	A	B	B	B	A	A	B	B	B	B	B	A	A	A	A	A	A	B	B	B	B	B	A	B	B	A	B	A	A	B	B	B	A
TOG899668	SNP109	20.7	TA10	-	-	-	-	-	-	-	B	A	A	A	A	B	A	B	-	B	A	A	B	B	B	B	A	A	A	A	A	A	A	B	B	B	B	B	A	B	B	A	B	A	A	B	B	B	A
TOG900220	SNP121	21.3	TA10	-	A	B	A	B	A	B	B	A	A	A	A	B	A	B	B	B	A	A	B	B	B	B	H	A	A	B	A	A	A	B	B	B	B	B	A	B	B	A	B	A	A	B	B	B	A
AC2B03		21.3	TA10	A	A	B	A	B	A	B	B	A	A	A	A	B	A	B	B	B	A	A	B	-	B	B	A	A	A	-	A	A	A	B	B	B	B	B	A	B	B	A	B	A	A	B	B	B	A
DS-c13985_140	SNP376	21.3	TA10	-	A	B	A	B	A	B	B	A	A	A	A	B	A	B	B	B	A	A	B	B	B	B	H	A	A	A	A	A	A	B	B	B	B	B	A	B	B	A	B	A	A	B	B	B	A
DS-c8466_362	SNP996	21.3	TA10	-	-	B	-	-	-	B	B	A	A	A	A	B	A	B	B	B	A	A	B	B	B	B	H	A	A	A	A	A	A	B	B	B	B	B	A	B	B	A	B	A	A	B	B	B	A
TOG896702	SNP57	21.3	TA10	-	A	B	-	B	-	B	B	A	A	A	A	B	A	B	B	B	A	A	B	B	B	B	B	A	A	A	A	A	A	B	B	B	B	B	A	B	B	A	B	A	A	B	B	B	A
DS-c4198_481	SNP715	21.3	TA10	-	A	-	-	-	-	-	-	A	A	A	A	B	A	B	B	B	A	A	B	B	B	B	B	A	-	A	A	A	A	B	B	B	B	B	A	B	B	A	B	A	A	B	B	B	A
DS-c6450_740	SNP879	26.9	TA10	-	-	B	-	B	-	B	B	A	B	A	A	A	A	B	B	B	B	A	B	B	A	B	-	A	B	B	A	A	A	B	A	B	B	B	A	B	B	A	B	A	A	B	B	B	A
TOG904180	SNP158	29	TA10	-	A	B	A	B	-	B	B	A	B	A	A	B	A	A	B	B	B	A	B	B	A	B	B	A	B	B	A	A	A	B	A	B	B	B	A	B	B	A	B	A	A	A	B	B	A
AhTE0586		30.9	TA10	B	A	B	A	A	A	B	B	A	B	A	A	B	A	A	B	B	B	A	B	B	A	B	H	A	B	B	A	A	A	B	A	B	B	B	A	B	B	A	B	A	A	A	B	B	A
AHGS1594		34.2	TA10	B	B	B	A	A	B	B	B	A	B	A	A	B	A	A	B	B	B	A	B	B	A	B	H	A	B	B	A	A	A	B	A	B	B	B	A	A	B	A	B	A	A	A	B	B	A
DS-c2239_462	SNP527	45.1	TA10	-	B	B	-	B	-	B	B	A	A	A	A	B	B	A	B	B	B	A	B	H	A	B	H	A	B	B	A	A	A	B	A	B	B	B	A	A	B	A	H	A	A	A	B	A	A
DS-c13590_204	SNP2125	45.1	TA10	-	B	B	B	B	B	B	B	A	A	A	A	B	B	A	B	B	B	A	B	A	A	B	-	A	B	B	A	A	A	B	A	B	B	B	A	A	B	A	A	A	A	A	B	A	A
TOG904027	SNP157	47.8	TA10	-	-	-	-	-	-	-	-	A	A	A	A	-	B	-	-	B	B	A	B	A	A	B	B	A	B	B	A	A	A	B	A	B	B	B	A	B	B	A	-	A	A	A	B	A	A
DS-c13848_75	SNP372	61.1	TA10	B	B	B	A	B	-	A	B	B	A	A	A	A	B	A	B	B	B	A	B	A	A	B	B	A	B	B	A	A	A	B	B	B	B	A	A	B	A	B	A	A	A	A	B	A	B
TOG899617	SNP107	62.2	TA10	-	B	B	A	B	B	A	B	B	A	A	A	A	B	A	B	B	B	A	A	A	A	B	B	A	B	B	A	A	A	B	B	B	B	A	A	B	A	B	A	A	A	A	B	A	B
; ngrp=1, nloc=23
Group TB1
Seq16G8		0	TB1	B	A	B	B	B	A	B	A	B	A	B	A	A	A	B	B	A	B	B	A	A	A	A	B	A	A	A	A	B	A	A	B	A	B	A	B	B	B	A	B	A	A	B	B	B	A
AHGS1670		25.7	TB1	B	A	-	B	A	A	B	A	A	B	-	A	A	A	H	B	A	B	A	B	A	A	B	A	B	B	A	B	B	A	B	B	B	A	A	A	B	A	A	B	A	A	B	B	B	A
AHGS1873		27.8	TB1	B	A	A	B	B	A	B	A	A	B	A	A	A	A	B	B	A	B	A	B	A	A	B	A	B	B	A	B	B	A	B	B	B	A	A	A	B	A	A	B	A	A	B	B	A	-
AHGS2027		27.8	TB1	B	A	A	B	B	A	B	A	A	B	A	A	A	A	B	B	A	B	A	B	A	A	B	A	B	B	A	B	B	A	B	B	B	A	A	A	B	A	A	B	A	A	B	B	A	A
AhTE0771		29.6	TB1	B	B	A	B	B	A	B	A	A	B	A	B	A	A	B	B	A	B	A	B	A	A	B	A	B	B	A	B	B	A	B	B	B	A	A	A	B	A	A	B	B	A	B	B	A	A
TC22D09		31.6	TB1	B	B	A	B	B	A	B	A	A	B	A	B	A	A	B	B	A	B	B	B	A	A	B	A	B	B	A	A	B	A	B	B	B	A	A	A	B	A	A	B	B	A	B	B	A	A
Seq17E1		31.6	TB1	B	B	A	B	B	A	B	-	A	B	-	B	A	A	B	B	A	B	B	B	A	A	B	A	B	B	-	A	B	A	B	B	-	A	A	A	B	A	A	B	B	-	B	B	A	A
AHGS2292		32	TB1	B	B	A	B	B	A	B	A	A	B	H	B	A	A	B	B	A	B	B	B	A	A	B	A	B	B	A	B	B	A	B	B	B	A	A	A	B	A	A	B	B	A	B	B	A	A
AhTE0121		32	TB1	B	B	A	B	B	A	B	A	A	B	A	B	A	A	B	B	A	B	B	B	A	A	B	A	H	B	A	B	B	A	B	B	B	A	A	A	B	H	A	H	B	A	B	B	A	A
AHGS2074		32.3	TB1	B	H	A	-	B	H	B	A	A	B	A	B	A	A	B	B	A	B	B	B	A	A	B	A	B	B	A	B	B	A	B	B	B	A	A	A	B	A	A	B	B	A	B	B	A	A
AHGS1989		32.6	TB1	H	A	A	B	B	A	B	A	A	B	A	B	A	A	B	B	A	B	B	B	A	A	B	A	B	B	A	B	B	A	B	B	B	A	A	A	B	-	A	B	B	-	B	B	A	A
Ah3		33.2	TB1	B	A	A	B	B	A	B	A	A	B	A	B	A	A	B	B	A	B	B	B	A	A	B	A	B	B	A	A	B	A	B	B	B	A	A	A	B	A	B	B	B	A	B	B	A	A
AHGS1918		33.8	TB1	B	A	A	B	B	A	B	A	A	B	A	B	A	A	B	B	A	B	B	B	A	A	B	A	B	B	A	B	B	A	B	B	B	A	A	A	B	A	B	B	B	A	B	B	A	A
AHGS1165		34.4	TB1	B	A	A	B	B	A	B	A	A	B	A	B	A	A	B	B	A	B	B	B	A	A	B	A	B	B	A	B	B	A	B	B	B	A	A	A	B	A	B	B	B	A	B	B	A	A
TC27H12		34.4	TB1	B	A	A	B	B	A	B	A	A	B	A	B	A	A	B	B	A	B	B	B	A	A	B	A	B	B	A	A	B	A	B	B	B	A	A	A	B	A	B	B	B	A	B	B	A	A
AHGS2148		35.6	TB1	B	A	A	B	B	A	B	A	A	B	A	B	A	A	B	B	A	B	B	B	A	A	B	A	B	B	A	B	B	A	B	B	B	A	A	A	B	A	B	B	B	A	B	B	A	A
AHGS1130		36.2	TB1	B	A	A	B	B	A	B	A	A	B	A	B	A	A	B	B	-	B	B	B	A	A	B	-	B	B	A	B	B	A	A	B	B	A	A	A	B	-	B	B	B	A	B	B	A	A
AHGS1443		36.8	TB1	B	A	A	B	B	A	B	A	A	B	A	B	A	A	B	B	A	B	B	B	A	A	B	A	B	B	A	B	B	A	A	B	B	A	A	A	B	A	B	B	B	A	B	B	A	A
Seq4A6		38.5	TB1	B	B	B	B	B	A	B	B	A	B	A	B	B	A	B	B	A	B	B	B	A	A	B	A	B	B	A	A	B	A	A	B	B	A	A	B	B	A	B	B	B	B	B	B	A	A
AHGS2715		43.8	TB1	B	A	A	B	B	A	B	A	B	B	A	B	A	A	A	B	A	B	B	B	A	A	B	A	B	B	A	B	A	A	A	B	B	A	A	A	B	A	B	B	B	B	B	B	A	A
AHGS2332		47.7	TB1	B	A	A	B	B	A	B	A	B	B	A	B	A	A	A	B	A	B	A	B	A	A	B	A	B	B	A	B	A	A	A	A	B	A	A	A	B	A	B	B	A	B	B	B	A	A
AhTE0113		47.7	TB1	B	A	A	B	B	A	B	A	B	B	A	B	A	A	A	B	A	B	A	B	A	A	B	A	B	B	A	B	A	A	A	A	B	A	A	A	B	A	B	B	A	B	B	B	A	A
AHGS1760		48.9	TB1	B	A	A	B	B	A	B	A	B	B	A	B	A	A	A	B	A	B	A	B	A	A	A	A	B	B	A	B	A	A	A	A	B	A	A	A	B	A	B	B	A	B	B	B	A	A
AhTE0818		0	TB2	B	A	B	B	A	A	A	A	B	B	B	A	A	A	B	A	A	B	B	A	A	A	B	A	B	A	A	A	B	B	A	B	B	B	A	A	A	B	B	B	B	A	A	B	B	A
gi-342		7.1	TB2	B	A	B	B	A	A	A	A	B	B	A	A	A	A	B	A	A	A	B	A	A	A	B	A	B	A	A	A	B	B	A	B	B	B	A	A	B	B	B	B	B	A	A	B	A	A
DS-c1458_262	SNP395	7.1	TB2	-	A	B	-	A	A	A	A	B	B	A	A	A	A	B	A	A	A	B	A	A	A	B	A	B	A	A	A	B	B	A	B	B	B	A	A	B	B	B	B	B	A	A	B	A	A
AHS0788		7.1	TB2	B	A	B	B	A	A	A	A	B	B	A	A	A	A	B	A	A	A	B	A	A	A	B	A	-	A	A	A	B	B	A	B	B	B	A	A	B	B	B	B	B	A	A	B	A	A
DS-c5842_214	SNP852	8.2	TB2	-	-	-	-	-	-	-	A	B	B	A	A	A	A	B	A	A	A	B	A	A	A	B	A	-	A	A	A	B	B	A	B	B	B	A	A	B	B	B	B	B	A	A	B	B	A
AHS1393		8.2	TB2	B	-	B	B	A	A	A	A	B	B	A	A	A	A	B	A	A	A	B	A	A	A	B	A	-	A	A	A	B	B	A	B	B	B	A	A	B	B	B	B	B	A	A	B	B	A
Seq2F5		8.2	TB2	B	B	B	B	A	A	A	B	B	B	A	A	A	A	B	A	A	-	B	A	A	A	B	A	B	A	A	A	B	B	A	B	B	B	A	A	B	B	B	B	B	A	A	B	-	A
Seq14G3		22	TB2	B	B	B	B	A	A	A	A	B	B	A	A	B	A	A	B	A	B	B	A	A	B	B	A	B	B	A	A	B	B	A	B	B	B	A	A	B	B	B	B	B	A	A	-	B	A
TC1E01		27.7	TB2	B	B	B	B	A	A	A	A	B	B	A	A	B	A	A	B	B	B	B	A	A	B	A	A	B	B	A	A	B	B	A	B	B	A	A	A	B	B	B	B	B	A	A	A	B	A
AhTE1015		34.6	TB2	B	B	B	B	A	A	A	A	B	B	A	A	B	A	A	B	A	B	B	A	A	B	A	A	B	B	A	A	B	B	A	B	B	B	A	A	A	B	B	A	B	A	A	A	B	A
AhTE0537		34.6	TB2	B	B	B	B	A	A	A	A	B	B	A	A	B	A	A	B	A	B	B	A	A	B	A	A	B	B	A	A	B	B	A	B	B	B	H	A	H	B	B	H	B	A	A	A	B	A
AhTE0398		37.1	TB2	B	B	B	B	A	A	A	B	B	B	B	A	B	B	A	B	A	B	B	A	A	B	H	A	B	B	A	A	B	B	A	B	B	B	H	A	H	B	B	H	B	A	A	A	B	A
AHGS1241		43.2	TB2	B	B	B	B	A	A	A	B	A	B	A	A	B	B	A	B	A	B	B	A	A	A	H	A	B	B	A	A	B	B	A	B	B	A	H	B	H	A	B	A	B	A	A	A	B	A
AHGS3626		44.4	TB2	B	B	B	B	A	-	A	B	A	B	A	A	B	B	A	B	A	B	B	A	A	A	H	A	B	B	A	B	B	B	A	B	B	A	A	B	H	A	B	A	B	A	A	A	B	A
AHGS1627		49.9	TB2	H	B	A	B	A	A	A	B	A	A	A	A	B	B	A	B	A	B	B	A	A	A	H	A	B	B	A	B	B	B	A	B	B	A	H	B	H	A	B	A	B	A	B	A	B	B
AHS0946		49.9	TB2	H	B	A	B	A	A	A	B	A	A	H	A	B	B	A	B	A	B	B	-	A	A	H	A	B	B	A	B	B	B	A	B	B	H	H	B	H	H	B	A	B	A	-	A	B	B
Seq18E7		50.6	TB2	B	B	A	B	A	A	A	B	A	A	A	A	B	B	A	B	A	B	B	A	A	A	B	A	B	B	A	A	B	B	A	B	B	A	B	B	B	A	B	A	B	A	B	A	B	B
AHGS1845		53	TB2	B	B	A	B	A	A	A	B	A	B	A	B	B	B	A	B	A	B	B	A	A	A	H	A	B	B	H	B	B	B	A	B	B	A	H	B	H	A	B	A	H	A	B	A	B	B
AHGS2443		54.5	TB2	B	B	A	B	A	A	A	B	A	B	A	B	B	B	A	B	A	B	B	A	A	A	H	A	B	B	H	B	B	B	A	B	B	A	H	B	H	A	A	A	B	A	B	A	B	B
AHGS1928		57.8	TB2	B	A	A	B	A	A	A	B	A	B	A	B	B	B	A	B	A	B	B	A	A	A	H	A	B	B	H	B	B	B	A	B	B	A	H	A	H	A	A	A	B	A	B	A	B	B
AhTE0296		58.5	TB2	B	A	A	B	A	A	A	B	A	B	A	B	B	B	A	B	A	B	B	A	A	A	H	A	B	B	H	B	B	B	A	B	B	A	H	A	H	A	A	A	B	A	B	A	B	A
Ah-FI501986		58.5	TB2	B	A	A	B	A	A	A	B	A	B	A	B	B	B	A	B	A	B	B	A	A	A	H	A	B	B	H	B	B	B	A	B	B	A	H	A	H	A	A	A	B	A	B	A	B	A
AHGS3070		59.2	TB2	B	A	A	B	A	A	A	B	A	B	A	A	B	B	A	B	A	B	B	A	A	A	H	A	B	B	H	B	B	B	A	B	B	A	H	A	H	A	A	A	B	A	B	A	B	A
AhTE0245		59.2	TB2	B	A	A	B	A	A	A	-	A	B	-	A	B	B	A	B	A	B	B	A	A	A	A	A	B	B	B	B	B	B	A	B	B	A	H	A	H	A	A	A	B	A	B	A	B	A
AhTE0217		59.2	TB2	B	A	A	B	A	A	A	B	A	B	A	A	B	B	A	B	A	B	B	A	A	A	H	A	B	B	H	B	B	B	A	B	B	A	B	A	A	A	A	A	B	A	B	A	B	A
AhTE0944		60.2	TB2	B	A	A	B	A	A	A	B	A	B	B	A	B	B	A	B	A	B	B	A	A	A	A	A	B	B	A	B	B	B	A	B	B	A	A	A	A	A	A	A	B	A	B	A	B	A
AhTE0791		64.7	TB2	B	B	A	B	A	A	A	B	A	B	A	A	A	B	A	B	A	B	B	B	A	A	B	A	B	A	B	A	B	B	A	B	B	A	A	A	A	A	A	A	A	A	B	A	B	A
AHGS1355		66.8	TB2	B	B	A	B	A	A	A	B	A	B	A	A	B	B	A	B	A	B	B	B	A	A	B	A	B	B	B	A	B	B	A	B	B	A	H	A	H	A	A	A	A	A	B	A	A	A
AHGS1419		67.6	TB2	B	B	A	B	A	A	A	B	A	B	A	A	B	B	A	B	A	B	B	B	A	A	B	A	B	B	B	A	B	B	A	B	B	A	H	A	H	A	A	A	A	A	B	A	A	B
AHS0314		69.8	TB2	H	B	A	B	A	A	A	B	A	B	A	A	B	B	A	B	A	B	B	B	A	A	B	A	B	B	B	A	B	B	B	B	B	A	H	A	H	A	A	A	A	A	B	A	A	B
AHGS1940		73.1	TB2	H	B	A	B	A	B	A	A	A	B	A	A	B	B	A	B	A	B	B	B	A	A	B	A	B	B	B	A	B	B	B	B	A	A	H	A	B	A	A	A	A	A	B	A	A	B
AHGS1727		76	TB2	H	B	A	B	A	B	A	B	A	B	A	A	H	B	A	B	B	B	B	B	A	A	B	A	B	B	B	A	B	B	B	B	A	A	A	A	B	A	B	A	B	A	B	A	A	B
Seq19D9		0	TB3	B	A	B	B	B	B	B	A	B	B	B	A	B	B	-	-	B	A	A	A	-	B	B	B	A	A	B	B	B	B	B	A	-	B	B	A	A	B	A	-	-	B	B	B	A	A
TC7E04		3.5	TB3	B	B	A	B	B	B	A	-	B	B	A	A	B	B	-	-	B	A	A	A	-	B	B	B	B	A	B	B	B	B	B	A	-	B	B	A	A	B	A	-	-	B	B	B	A	A
Seq14C11		21.4	TB3	B	B	A	B	B	A	A	A	B	B	B	A	B	B	A	A	B	A	A	-	A	B	A	B	A	A	A	A	B	B	B	B	A	A	A	A	A	A	B	B	A	B	B	A	A	A
TC4G02		23.6	TB3	B	B	A	B	B	A	A	A	B	B	-	A	B	B	A	A	B	A	A	-	-	B	A	B	A	A	A	A	B	B	B	-	A	A	B	A	A	-	-	-	-	B	B	B	A	B
Ah-041		31.4	TB3	B	B	A	B	B	A	A	B	A	B	B	A	B	B	B	A	B	-	A	-	-	B	A	B	-	A	A	B	B	A	B	B	A	A	B	A	-	A	B	B	-	B	B	B	A	-
AHGS2383		39.2	TB3	A	B	A	A	B	A	A	B	A	B	A	A	B	B	A	A	B	A	A	A	A	B	A	A	A	A	A	A	B	A	B	B	A	A	A	A	A	-	B	B	A	B	A	B	A	A
AhTE0305		39.8	TB3	A	-	A	A	B	A	A	-	A	B	A	A	B	B	A	A	B	A	A	A	A	B	A	A	A	A	A	A	B	A	B	B	A	A	A	A	-	-	B	A	A	B	A	B	A	A
AHGS1461		41.8	TB3	A	B	A	A	B	A	A	B	A	B	-	A	B	B	A	A	B	A	A	A	A	B	A	B	-	A	A	A	B	A	B	B	A	A	A	A	A	-	B	A	A	B	A	A	B	A
AhTE0194		42.4	TB3	A	B	A	A	B	A	A	-	A	B	A	A	B	B	A	A	B	A	A	H	H	B	A	B	A	A	A	A	B	A	B	B	A	B	A	A	A	-	-	A	A	B	A	A	B	A
AHGS1148		42.4	TB3	A	B	A	A	B	A	A	B	A	B	-	A	B	B	A	A	B	A	-	A	A	B	A	B	A	A	A	A	B	A	B	B	A	B	A	A	A	-	B	A	A	B	-	A	B	A
AHGS1528		44.4	TB3	A	B	A	A	B	A	A	B	A	B	A	B	B	B	A	A	B	A	A	A	A	B	A	B	A	A	A	A	B	A	B	B	A	B	A	A	A	-	B	A	A	B	A	A	B	A
AHS0451		45	TB3	A	B	A	A	B	A	A	-	A	B	A	B	B	B	A	A	B	A	A	A	A	B	A	B	A	-	A	A	B	A	B	B	A	B	A	A	A	-	B	A	A	B	A	A	B	A
AHGS1282		45.6	TB3	A	B	A	A	B	A	A	B	A	B	A	B	B	B	A	A	B	A	A	A	A	B	A	B	A	A	A	A	B	A	B	B	A	B	A	A	A	-	B	A	A	B	A	A	H	A
TC34E12		45.6	TB3	-	B	A	A	B	A	A	B	A	B	A	B	B	B	A	A	B	A	A	A	A	B	A	B	A	A	A	A	B	A	B	B	A	B	A	A	A	-	B	A	A	B	A	A	B	A
AHGS1455		46.3	TB3	A	B	A	A	B	A	A	B	A	B	A	B	B	B	A	A	B	A	A	A	A	B	A	B	A	H	A	A	B	A	B	B	A	B	H	A	A	-	B	A	A	B	A	A	B	A
AHGS2520		46.3	TB3	A	B	A	A	-	A	A	-	A	B	-	B	B	B	A	-	-	A	A	A	A	B	A	B	A	A	A	A	B	A	-	B	A	B	A	A	A	-	B	A	A	B	A	A	B	A
AHGS1904		49.4	TB3	H	B	A	A	B	A	A	B	A	B	A	B	B	B	A	A	B	A	A	A	A	B	A	B	A	A	A	A	B	A	B	B	A	B	A	A	B	-	B	A	B	B	A	A	B	A
TC40C03		50.6	TB3	B	H	A	A	B	-	A	H	-	B	-	-	B	H	A	A	B	A	A	-	-	H	A	-	-	-	A	A	B	A	B	H	A	H	-	A	B	H	H	-	H	-	A	H	H	A
AhTE0607		51.9	TB3	A	B	A	A	B	A	A	B	A	B	A	B	B	B	A	A	B	A	A	A	A	B	A	B	A	A	A	A	B	A	B	B	A	B	A	A	B	B	B	A	B	B	A	B	B	A
AHGS1661		54.4	TB3	B	B	A	A	B	A	A	B	A	B	A	B	B	B	A	A	B	A	B	A	A	B	A	B	A	A	A	A	B	A	B	B	A	B	A	A	B	-	B	A	B	B	A	A	B	A
AHGS1775		54.4	TB3	H	B	A	A	B	A	A	B	A	B	A	B	B	B	-	A	B	A	B	A	A	H	A	B	A	A	A	A	B	A	B	B	A	B	A	A	B	-	B	A	B	B	A	A	B	A
PM238		55.3	TB3	A	B	A	A	B	A	A	-	A	B	A	B	B	B	A	A	B	A	B	A	A	B	A	B	A	A	-	A	B	A	B	B	A	H	A	A	B	-	B	A	B	B	A	A	B	A
AHGS1298		57.3	TB3	A	B	A	-	B	A	A	B	A	B	A	B	B	B	A	A	B	A	B	A	A	B	A	B	A	A	A	A	B	A	A	A	A	H	A	A	B	-	B	A	B	B	A	A	B	-
AHGS2036		58	TB3	A	B	A	A	A	A	A	B	A	B	A	B	B	B	A	A	B	A	B	A	A	B	A	B	A	A	A	A	B	A	A	A	A	H	A	A	B	-	B	A	B	B	A	A	B	A
AHGS1176		58.6	TB3	A	B	A	A	A	A	A	B	A	B	A	B	B	B	A	A	B	A	B	A	A	B	A	B	A	A	A	A	B	A	A	A	A	H	A	A	B	-	B	A	B	B	A	A	B	A
AHGS1310		60.8	TB3	A	B	A	-	A	A	A	B	A	B	A	B	B	B	A	A	B	A	B	-	A	A	A	B	A	A	A	A	B	A	B	A	A	H	A	A	B	-	B	A	B	B	A	A	B	A
AHGS2186		60.8	TB3	A	B	-	-	A	H	A	A	A	B	-	H	-	B	A	A	-	A	B	-	A	A	A	-	-	A	A	A	B	A	-	A	A	H	A	A	-	-	B	A	B	B	-	A	B	A
AHS0048		64.4	TB3	A	B	A	A	A	B	A	B	A	B	A	B	B	B	A	A	B	A	B	-	-	A	B	B	A	A	A	A	B	A	B	A	A	H	A	A	-	-	B	A	B	-	A	A	B	B
AHGS1843		65.3	TB3	A	B	A	A	A	B	A	B	A	B	A	B	B	B	A	A	B	A	B	B	A	A	B	B	A	A	A	A	B	A	B	B	A	H	A	A	B	-	B	A	B	B	A	B	B	B
AHGS1838		70	TB3	-	B	A	A	A	B	A	B	A	B	A	-	A	B	A	A	B	A	B	-	A	A	B	B	A	A	A	A	A	A	B	B	A	B	A	A	A	-	B	A	B	B	A	H	B	B
AHGS2228		71.8	TB3	A	B	A	A	A	B	A	B	A	B	A	B	A	B	A	B	B	A	B	-	A	A	B	B	A	A	A	H	A	A	B	B	A	B	A	A	A	B	B	A	B	B	A	H	B	B
AhTE0788		73.7	TB3	A	B	A	A	A	B	A	B	A	B	B	B	A	B	A	B	B	A	B	B	A	A	B	B	A	A	A	A	A	B	B	B	A	B	B	A	A	B	B	A	B	B	A	A	B	B
TC23E04		86.2	TB3	A	B	A	A	A	B	A	B	A	B	B	B	A	A	A	A	A	A	B	-	A	A	B	B	A	B	A	A	A	B	B	B	A	B	B	A	A	B	B	A	A	B	A	A	B	B
TC29H08		91.2	TB3	A	H	A	A	A	H	A	B	A	B	-	B	A	A	A	B	H	A	H	A	A	-	B	B	A	B	A	A	A	B	B	B	A	H	-	A	A	B	A	A	A	H	A	A	B	B
TC2A02		97.8	TB3	A	B	A	A	A	B	A	A	A	B	A	B	A	A	A	B	B	A	B	-	A	B	B	B	A	B	B	B	A	B	B	B	A	B	B	A	A	B	-	A	A	A	A	A	B	B
AHGS2132		0	TB4	B	B	A	B	A	B	A	-	B	B	-	H	B	B	B	A	B	B	A	A	A	A	B	A	A	B	B	H	A	B	A	A	A	A	A	B	B	A	B	A	A	B	B	A	B	A
TC30B02		2.5	TB4	B	B	A	B	A	B	A	B	B	B	B	B	B	B	B	A	B	B	A	A	A	A	B	A	A	B	B	B	A	B	A	A	A	A	A	B	B	A	B	A	B	B	B	A	B	A
TC4H07		2.6	TB4	B	B	A	B	A	B	-	A	B	B	B	B	B	B	B	A	B	B	A	A	A	A	B	A	A	B	B	B	A	B	A	A	A	A	A	B	B	A	B	A	B	B	B	A	B	A
AhTE0261		2.6	TB4	B	B	A	B	A	B	A	A	B	B	B	H	B	B	B	A	B	B	A	A	A	A	B	A	A	B	B	B	A	B	A	A	A	A	A	B	B	A	B	A	H	B	H	A	B	A
Seq17F6		2.6	TB4	B	B	A	B	A	B	A	A	B	B	B	B	B	B	B	A	B	B	A	A	A	A	B	A	A	B	B	B	A	B	A	A	A	A	A	B	B	A	B	A	B	B	B	B	B	A
TC39B04		4.9	TB4	H	H	B	B	-	B	-	A	B	H	H	A	H	B	H	A	B	H	-	A	-	A	B	A	-	H	B	B	A	B	-	A	-	-	A	B	B	-	B	A	A	B	H	A	H	-
AHGS1917		5.4	TB4	B	B	B	B	A	B	A	A	B	B	B	H	B	B	B	A	B	B	A	A	A	A	B	A	A	B	B	B	A	B	-	A	A	A	-	B	B	A	B	A	H	B	H	A	B	A
AhTE0777		5.7	TB4	B	B	B	B	A	B	A	B	B	B	B	A	B	B	B	A	B	B	A	A	A	A	B	A	A	B	B	B	A	B	A	A	A	A	A	B	B	A	B	A	A	B	A	A	B	A
AHGS1311		5.7	TB4	B	B	B	B	A	B	A	-	B	B	-	A	B	B	B	A	B	B	A	A	A	A	B	A	A	B	B	B	A	B	A	A	A	A	A	B	B	A	B	A	A	B	H	A	B	A
AHGS2048		8	TB4	B	B	B	B	A	B	A	A	B	B	B	A	B	B	B	A	B	B	A	A	A	-	A	B	A	B	B	B	A	B	A	A	A	A	A	B	B	A	B	A	A	B	H	A	A	A
AhTE0189		8.7	TB4	B	B	B	B	A	B	A	A	B	A	B	A	B	B	B	A	B	B	A	A	A	A	A	B	A	B	B	B	A	B	A	A	A	A	A	B	B	A	B	A	A	B	A	A	A	A
AhTE0475		8.7	TB4	B	B	B	B	A	B	A	-	B	A	B	B	B	B	B	A	B	B	A	A	A	A	A	B	A	B	B	B	A	B	A	A	A	A	A	B	B	A	B	A	A	B	A	A	A	A
AHGS1579		9.9	TB4	B	B	B	B	A	B	A	A	B	A	B	H	B	B	B	A	B	B	A	-	A	A	A	B	A	B	B	B	A	B	B	A	A	A	A	B	B	A	B	A	H	B	H	A	A	A
AHGS2550		10.5	TB4	B	B	B	B	A	B	B	-	B	A	-	H	B	B	B	A	B	B	A	A	A	A	A	B	A	B	B	B	A	B	B	A	A	A	A	B	B	A	B	A	A	B	A	A	A	A
DS-c6629_113	SNP889	11.1	TB4	-	-	-	-	-	-	-	-	B	A	B	A	B	B	B	A	B	B	A	A	A	A	A	B	A	B	B	B	A	B	B	A	A	A	A	B	B	A	B	A	A	B	A	A	A	A
AhTE0445		11.8	TB4	B	B	B	B	A	B	B	A	B	A	H	H	B	B	B	A	B	B	A	A	A	A	A	B	A	B	B	B	A	B	B	A	A	A	A	B	B	A	B	A	H	B	A	A	H	A
AHGS2108		14.2	TB4	B	B	H	B	A	B	B	-	B	A	B	H	B	B	B	A	A	B	A	A	A	A	A	B	A	B	B	B	A	B	B	A	B	A	A	B	B	A	B	A	B	B	A	A	H	B
AHS2547		14.2	TB4	B	B	H	B	A	B	B	B	B	A	B	H	B	B	B	A	A	B	A	A	A	A	A	B	A	B	B	B	A	B	B	A	B	A	A	B	B	A	B	A	-	B	A	A	A	B
Ah-FI499185		14.2	TB4	B	B	H	B	A	B	B	A	B	A	B	H	B	B	B	A	A	B	A	A	A	A	A	B	A	B	B	B	A	B	B	A	B	A	A	B	B	A	B	A	B	B	A	A	H	B
AhTE0001		22.9	TB4	B	B	A	B	A	B	B	A	A	A	B	A	B	B	B	A	A	B	A	A	B	A	A	B	A	B	B	A	A	B	B	A	B	B	A	A	B	A	B	A	B	B	A	A	B	B
AHGS2390		23.6	TB4	B	B	A	B	A	B	B	A	H	A	B	H	B	B	B	A	A	B	A	A	B	A	A	B	A	B	B	A	A	B	B	A	B	B	A	A	B	A	B	A	B	B	A	B	B	B
DS-c12399_183	SNP323	27	TB4	-	-	-	-	-	-	-	A	A	B	B	B	B	B	-	A	A	B	B	A	B	A	A	B	A	B	B	A	A	B	B	A	B	B	A	A	B	A	B	A	B	A	A	B	B	B
AhTE0699		27.8	TB4	B	B	A	B	A	B	A	B	B	B	B	B	B	B	B	A	A	B	B	A	B	A	A	B	A	B	B	A	A	B	B	A	B	B	A	A	B	A	B	A	B	B	A	B	B	B
AhTE0959		27.8	TB4	B	B	A	B	A	B	A	A	B	B	B	B	B	B	B	A	A	B	B	A	B	A	A	B	A	B	B	A	A	B	B	A	B	B	A	A	B	A	B	A	B	B	A	B	B	B
AHGS0134		28.4	TB4	H	B	A	B	A	B	A	A	B	B	B	B	B	B	B	-	A	B	B	A	B	A	A	B	A	B	B	A	A	B	B	A	A	B	A	A	B	A	B	A	B	-	A	B	B	B
AhTE0639		28.4	TB4	H	B	A	B	A	B	A	A	B	B	B	B	B	B	B	A	A	B	B	A	B	A	A	B	A	B	B	A	A	B	B	A	A	B	A	A	B	A	B	A	B	-	A	B	B	B
AhTE0662		33.7	TB4	A	B	A	A	A	B	A	A	B	B	B	B	B	B	B	A	A	B	B	B	B	B	B	-	A	B	B	A	A	B	B	B	A	B	A	B	A	A	B	A	B	-	A	B	B	B
AhTE0107		35.4	TB4	A	B	A	A	A	B	A	A	B	B	A	B	B	B	B	A	A	B	B	A	A	A	A	B	A	B	B	A	A	B	B	A	A	B	A	B	A	A	B	A	B	-	A	B	B	B
AhTE0963		38.1	TB4	A	B	A	A	A	B	A	A	A	A	A	A	A	B	B	A	A	B	B	A	A	A	A	B	A	B	B	A	A	B	B	B	A	B	A	B	A	A	B	A	B	B	A	B	B	B
AhTE0672		42.4	TB4	A	B	B	A	A	B	A	A	A	A	A	B	B	B	B	A	A	B	B	A	A	A	A	B	A	B	B	A	B	B	B	B	A	B	A	B	A	B	B	A	B	A	B	B	B	B
AHGS0212		52.7	TB4	B	B	A	A	A	B	A	A	A	A	A	B	A	B	B	A	A	B	B	A	A	A	A	A	A	B	B	A	A	B	B	B	A	B	B	A	A	A	B	A	B	A	B	B	B	B
Seq7D9		0	TB5	-	B	A	-	-	A	-	B	B	B	-	-	A	A	B	B	A	-	-	A	B	A	B	A	A	B	A	A	A	A	B	A	A	-	B	B	B	-	B	A	A	B	-	A	-	A
RN31E11		6.4	TB5	B	B	A	B	B	A	B	B	B	B	B	B	-	A	B	A	A	B	A	A	-	-	B	-	A	B	A	A	A	A	B	A	A	B	B	B	A	B	A	A	A	B	B	A	B	A
AHS1962		7.9	TB5	B	B	A	B	B	A	B	B	B	B	B	B	B	A	B	A	A	B	A	A	B	A	B	A	A	B	A	A	A	A	B	A	A	B	B	B	A	B	A	A	A	B	B	A	B	A
DS-c11456_172	SNP294	7.9	TB5	-	-	-	-	-	-	-	-	B	B	B	B	B	A	B	-	A	B	A	A	B	A	B	A	A	B	A	A	A	A	-	A	A	-	B	B	A	B	A	A	A	B	B	A	B	A
AHGS1962		9.6	TB5	B	B	A	B	B	A	B	B	B	B	B	B	B	A	B	A	A	B	A	A	B	A	B	A	A	B	A	A	A	A	B	A	A	B	B	B	A	B	B	B	A	B	B	A	B	A
AHGS2443		10.8	TB5	B	B	A	B	B	A	B	A	B	B	B	B	A	A	B	A	A	A	A	A	B	A	B	A	A	B	A	A	A	A	B	A	A	B	B	B	A	B	B	A	A	B	B	A	B	A
AHS0290		11.4	TB5	B	B	A	B	B	A	B	B	B	B	B	B	A	A	B	A	A	A	A	A	B	A	B	A	A	B	A	A	A	A	B	A	A	B	B	B	A	B	B	A	A	B	B	A	B	A
AHS0629		11.4	TB5	B	B	A	B	B	A	B	B	B	B	B	B	A	A	B	A	A	A	A	A	B	A	B	A	A	B	A	A	A	A	B	A	A	B	B	B	A	B	B	A	A	B	B	A	B	A
AHS1116		11.4	TB5	H	B	A	B	B	A	B	B	B	B	B	B	A	A	B	A	A	A	A	A	B	A	B	A	A	B	A	A	A	A	H	A	A	H	B	B	A	B	B	A	A	B	B	A	B	A
AHS2005		11.4	TB5	H	B	A	B	B	A	B	B	B	B	B	B	A	A	B	A	A	A	A	A	B	A	B	A	A	B	A	A	A	A	H	A	A	H	B	B	A	B	B	A	A	B	B	A	B	A
AHS2553		12.5	TB5	B	B	A	B	B	A	B	B	B	B	A	B	A	A	B	A	A	A	A	A	B	A	B	A	A	B	A	A	A	A	A	A	A	A	B	B	A	B	B	A	-	B	B	A	B	A
DS-c6795_188	SNP903	13	TB5	-	B	A	B	B	B	B	B	B	B	B	B	A	A	B	A	A	A	A	A	B	A	B	A	A	B	A	A	A	A	A	A	A	-	B	B	A	B	B	A	A	B	-	A	B	A
AhTE0443		14.1	TB5	H	B	-	B	B	A	B	B	B	B	B	B	A	A	B	A	A	A	A	A	B	A	B	A	A	B	A	A	A	A	H	A	A	B	H	B	A	B	B	A	A	B	B	A	B	A
AHGS2228_2		18.9	TB5	H	B	-	B	B	A	B	B	B	B	B	B	A	A	B	A	B	A	A	A	B	A	B	A	A	B	A	A	A	A	H	A	A	B	H	B	A	H	A	B	A	B	B	A	B	A
AhTE0203		23.1	TB5	H	B	-	B	B	A	B	B	B	B	B	B	A	A	B	A	B	A	A	A	B	A	B	A	A	B	A	A	A	A	H	A	A	B	H	B	A	B	-	A	A	B	A	A	A	A
AhTE0159		24.5	TB5	A	B	-	B	B	A	B	B	B	B	B	B	A	A	B	A	B	A	A	A	B	A	B	A	A	B	A	A	A	A	H	A	A	B	H	B	A	B	A	A	B	A	A	A	A	A
AHGS2241		26.6	TB5	A	B	-	B	B	B	B	B	B	B	B	B	A	A	B	A	B	A	A	A	B	A	B	A	A	B	A	A	A	A	B	A	-	B	H	B	A	B	A	A	B	A	A	A	A	A
AhTE0045		27.2	TB5	A	B	B	B	B	B	B	B	B	B	B	B	A	A	B	A	B	A	A	A	B	A	B	A	A	B	A	A	A	A	B	A	A	B	A	B	A	B	B	A	B	A	A	A	A	A
AHGS1681		28.2	TB5	A	B	-	B	B	B	B	B	B	B	B	B	A	A	B	A	B	A	A	A	B	A	B	A	A	B	A	A	A	B	B	A	A	B	B	B	B	B	B	A	B	A	A	A	A	A
AhTE0211		29.6	TB5	A	B	B	B	B	B	B	B	B	B	B	B	A	A	B	A	B	A	A	A	B	A	B	A	A	B	A	A	A	A	B	A	A	B	A	B	B	B	B	A	A	A	A	A	A	A
AhTE0608		33	TB5	A	B	B	B	B	B	B	B	B	B	B	B	A	A	B	A	B	A	A	A	B	A	B	A	A	B	A	A	A	B	B	A	A	B	H	B	B	B	B	A	A	A	A	A	A	B
AHGS1324		35	TB5	A	B	B	B	B	B	B	B	B	B	B	B	A	A	B	A	B	A	A	A	B	A	B	A	A	B	A	A	A	B	B	A	A	B	H	B	B	B	B	A	A	A	A	A	A	B
AhTE0559		35	TB5	A	B	B	B	B	B	B	B	B	B	B	B	A	A	B	A	B	A	A	A	B	A	B	A	A	B	A	A	A	B	B	A	A	B	A	B	B	B	B	A	A	A	A	A	A	B
TC19E01		35.7	TB5	A	-	B	B	B	B	B	B	B	B	B	B	A	A	B	A	B	A	A	A	B	A	B	A	A	B	A	A	A	A	B	A	A	B	B	B	B	B	B	A	A	A	A	A	A	B
AHGS1537		35.7	TB5	A	B	B	B	B	B	B	B	B	B	B	B	A	A	B	A	B	A	A	A	B	A	B	A	A	B	A	A	A	A	B	A	A	B	H	B	B	B	B	A	A	A	A	A	A	B
AHGS1672		35.7	TB5	A	B	B	B	B	B	B	B	B	B	B	B	A	A	B	A	B	A	A	A	B	A	B	A	A	B	A	A	A	A	B	A	A	B	A	B	B	B	B	A	A	A	A	A	A	B
AhTE0410		37.4	TB5	A	B	B	B	B	B	B	B	B	B	B	B	A	A	B	A	B	A	A	A	B	A	B	A	A	B	A	A	A	A	B	A	A	B	A	B	B	B	B	A	A	A	A	A	A	B
AHGS1497		37.4	TB5	A	B	B	B	B	B	B	B	B	B	B	B	A	A	B	A	B	A	A	A	B	A	B	A	A	B	A	A	A	A	B	A	A	B	H	B	B	B	B	A	A	A	A	A	A	B
AHGS2285		38.4	TB5	A	B	B	B	B	B	B	-	B	B	B	B	A	A	B	A	B	A	A	A	B	B	B	A	A	B	A	A	A	A	B	A	A	B	H	B	B	B	B	A	A	A	A	A	A	B
AHGS1350		39.4	TB5	A	B	B	B	B	B	B	B	B	B	B	B	A	A	B	A	B	A	A	A	B	B	B	A	A	B	A	A	A	A	B	A	A	B	B	B	B	B	B	A	A	A	A	A	A	B
AHGS2509		40.6	TB5	B	B	B	B	B	B	B	B	B	B	A	B	A	A	B	A	B	A	A	A	B	B	B	A	A	B	A	A	A	A	H	A	A	B	H	B	B	B	B	A	A	A	A	A	A	B
PM36		42.8	TB5	B	B	B	B	B	B	-	B	B	B	-	B	-	-	B	-	B	-	-	A	B	B	A	A	A	-	A	A	-	-	B	A	-	B	-	B	B	B	B	-	-	A	-	-	A	-
RN34H10		45.7	TB5	B	H	H	H	B	B	H	H	H	B	A	B	A	A	H	-	B	A	A	-	B	H	-	A	-	A	H	-	-	-	H	-	-	H	-	B	H	H	H	A	-	A	-	H	A	A
AhTE0763		45.7	TB5	B	B	B	B	B	B	B	B	A	B	A	B	A	A	B	A	B	A	A	A	B	B	A	A	A	A	A	A	A	A	A	A	A	B	A	B	B	B	B	A	A	A	A	A	A	B
AhTE0940		46.2	TB5	B	B	B	B	B	B	B	B	B	B	A	B	A	A	B	A	B	A	A	A	B	B	A	A	A	A	A	A	A	A	A	A	A	B	A	B	B	B	B	A	A	A	A	B	A	B
AHGS1203		48.4	TB5	B	B	B	B	B	B	B	B	B	B	-	B	A	A	B	A	B	A	A	A	B	B	A	A	A	A	A	A	A	A	H	A	A	B	A	B	B	B	B	A	A	A	A	B	A	B
TC36C03		48.4	TB5	B	B	B	B	B	B	B	B	B	B	A	B	A	A	B	A	B	A	A	A	B	B	A	A	A	A	A	A	A	A	B	A	A	B	A	B	B	B	B	A	A	A	-	B	A	B
AhTE0623		51.4	TB5	B	B	A	B	B	B	A	B	H	B	A	A	A	A	B	A	B	A	A	A	B	B	A	A	A	A	A	A	A	A	H	A	A	B	A	B	B	B	B	A	A	A	A	B	A	B
Seq19D6		51.4	TB5	B	B	A	B	B	B	A	B	B	B	A	A	A	A	B	A	B	A	A	A	B	B	A	A	A	A	-	A	A	A	B	A	A	B	A	B	B	B	B	A	A	-	A	B	A	B
gi-446		51.8	TB5	B	B	A	B	B	B	A	B	B	B	A	A	A	A	B	A	B	A	A	A	B	B	A	A	A	A	A	A	A	A	B	B	A	B	A	B	B	-	B	A	A	A	A	B	A	B
AhTE0323		54.2	TB5	B	B	A	B	B	B	A	B	H	B	A	A	A	A	B	A	B	A	A	A	B	B	A	A	A	A	A	A	A	A	H	A	A	B	A	B	B	B	B	A	A	A	A	B	A	B
AHGS1946		54.7	TB5	B	B	A	B	B	B	H	B	H	B	A	H	H	H	B	H	B	H	A	H	B	B	H	A	A	H	A	H	H	H	A	A	H	B	H	B	B	B	B	A	H	H	H	B	A	B
AHGS2285_2		54.9	TB5	B	B	A	B	B	B	A	B	H	B	A	A	A	A	B	A	B	A	A	A	B	B	A	A	A	A	A	A	A	A	H	A	A	B	A	B	B	B	B	A	A	A	A	B	A	B
AhTE0119		58	TB5	B	B	A	B	B	B	H	B	H	B	A	A	A	A	A	A	B	A	A	A	B	B	A	A	A	A	A	A	A	A	H	A	A	B	A	B	B	B	B	A	A	A	A	B	A	B
AHGS1457		58.7	TB5	B	B	A	B	B	B	H	B	H	B	A	A	A	A	A	A	B	A	A	A	B	B	A	A	A	A	A	A	A	A	H	A	A	B	A	B	-	B	B	A	A	A	A	B	A	B
AhTE0356		59.4	TB5	B	B	A	B	B	B	A	B	A	B	A	A	A	A	A	A	B	A	A	A	B	B	A	A	A	A	A	A	A	A	B	A	A	B	A	B	B	B	B	A	B	A	A	B	A	B
AHGS2195		0	TB6	B	B	A	A	A	B	B	B	A	A	B	H	A	B	B	B	A	B	B	A	B	A	A	A	A	B	A	B	B	A	B	A	B	B	B	B	A	A	A	B	B	A	A	B	A	-
AHGS2243		4.2	TB6	B	B	A	A	A	B	B	B	A	A	B	H	A	B	A	B	A	B	B	A	B	A	A	A	A	B	A	B	B	A	A	A	B	A	B	B	A	A	A	B	A	A	A	B	A	-
AhTE0496		8.3	TB6	B	B	A	A	A	B	B	-	A	A	H	H	B	A	B	B	A	B	B	A	B	A	A	B	A	B	A	B	B	A	A	A	B	A	A	B	A	A	A	B	A	A	A	B	A	-
AhTE0372		8.9	TB6	B	B	A	A	A	-	B	-	A	A	B	H	B	A	B	B	A	B	B	A	B	A	-	B	A	B	A	B	B	A	A	A	B	A	A	B	A	A	A	B	A	A	A	B	A	-
AHS2747		24	TB6	B	A	A	A	A	A	B	B	B	A	B	A	B	B	A	B	A	A	B	A	B	A	B	B	A	B	A	B	B	A	A	A	B	B	A	B	A	B	A	B	B	B	A	A	B	B
AHGS2317		25.6	TB6	B	B	A	A	A	B	B	B	B	A	B	A	B	B	A	B	A	B	B	A	B	A	B	B	A	B	A	B	B	A	A	A	B	B	A	B	A	B	A	B	B	B	A	H	B	B
AHGS2324		25.6	TB6	B	B	A	A	A	B	B	B	B	A	B	A	B	B	A	B	H	B	B	H	B	A	B	B	A	B	A	B	B	H	A	H	B	B	A	B	A	B	A	B	B	B	H	H	B	B
AHGS2058		25.6	TB6	B	B	A	A	H	B	B	B	B	A	B	A	B	B	A	B	A	B	B	A	B	A	B	B	A	B	A	B	B	A	A	A	B	B	H	B	A	B	A	B	B	B	A	B	B	B
AHGS1756		29.4	TB6	B	B	A	A	A	B	B	B	B	A	B	H	B	A	A	B	A	B	B	A	B	A	A	B	A	B	A	B	B	A	A	A	B	B	A	B	A	B	A	B	B	B	A	H	B	-
AhTE0589		29.9	TB6	B	B	A	A	A	B	B	-	B	A	-	H	B	A	-	-	A	-	-	A	B	A	A	B	A	B	A	B	B	A	A	A	B	B	A	B	A	-	A	-	B	-	A	H	B	-
TC3H07		30.6	TB6	B	B	A	A	A	B	B	B	B	A	B	B	B	A	A	B	A	-	B	A	B	A	A	B	A	B	A	A	B	A	A	A	B	B	A	B	A	B	A	B	-	B	A	B	B	-
AhTE0074		32	TB6	B	B	A	A	A	B	B	B	B	A	B	B	B	A	A	B	A	B	B	A	B	A	A	B	A	B	A	A	B	A	A	A	B	B	A	B	A	B	A	B	B	B	A	A	B	-
AHS0047		32	TB6	B	B	A	A	A	B	B	B	B	A	B	B	B	A	A	B	A	B	B	A	B	A	A	B	A	B	A	H	B	A	A	A	B	B	A	B	A	B	A	B	B	B	A	H	B	-
TC19A02		35.4	TB6	B	B	A	A	A	B	H	H	B	A	H	H	H	-	A	H	A	H	B	A	B	A	B	B	A	B	A	A	B	A	A	A	H	B	A	B	A	H	A	H	B	H	A	H	B	A
AHGS2139		36.3	TB6	B	B	A	A	A	B	B	B	B	A	A	B	B	B	A	B	A	B	B	A	B	A	B	B	A	B	A	B	B	A	A	A	B	B	A	B	A	B	A	B	B	B	A	B	B	A
AHGS3207_B1		38.8	TB6	B	B	A	A	A	B	B	B	B	A	-	A	B	B	A	B	A	B	B	A	B	A	B	B	A	B	A	B	B	A	A	A	B	B	A	B	A	B	A	B	B	B	A	H	B	-
AHGS1658		40	TB6	B	B	A	A	A	B	B	B	B	A	B	A	B	B	A	B	A	B	B	A	B	A	B	-	A	B	A	B	B	A	A	A	A	B	A	B	A	B	A	B	B	B	-	B	B	-
TC24B05		41	TB6	B	B	A	A	A	B	B	-	B	A	-	-	B	B	A	B	A	B	B	A	B	A	B	B	A	B	A	A	B	B	A	A	A	B	A	B	A	B	A	B	B	-	A	B	B	-
AHGS2172		41	TB6	B	B	A	A	A	B	B	B	B	A	B	A	B	B	A	B	A	B	B	A	B	A	B	B	A	B	A	H	B	B	A	A	A	B	A	B	A	B	A	B	B	B	A	H	B	-
Seq19A5		42	TB6	B	B	A	A	A	B	B	B	B	A	B	A	B	B	A	B	A	B	B	A	B	A	B	B	A	B	A	A	B	A	A	A	A	B	A	B	A	B	A	B	B	B	A	A	B	-
AHGS2133		42	TB6	B	B	A	A	A	B	B	-	B	A	B	A	B	B	A	B	A	B	B	A	B	A	B	B	A	B	A	A	B	A	A	A	A	-	A	B	A	B	A	B	B	B	A	A	B	-
AHS1510		43.4	TB6	B	B	A	A	A	B	B	B	B	A	B	A	B	-	B	B	A	B	B	A	B	A	B	B	A	B	B	-	B	A	A	A	A	B	A	B	A	B	A	B	B	B	A	H	B	-
AHGS2093		44.8	TB6	-	B	A	A	A	B	B	B	B	A	B	B	B	B	B	B	A	B	B	A	B	A	B	B	A	B	B	H	B	A	A	A	A	B	A	B	A	B	A	B	B	B	A	H	B	-
AHGS2396		46.2	TB6	B	B	A	A	A	B	B	B	B	A	B	B	B	B	B	B	A	B	B	A	B	A	B	B	A	A	B	H	B	A	A	A	A	B	A	B	A	B	A	B	B	B	A	B	B	-
AHGS1464		46.9	TB6	B	B	A	A	A	B	B	B	B	A	B	B	B	B	B	B	H	B	B	A	B	A	B	B	A	A	B	H	B	A	A	H	B	B	A	B	A	B	A	B	B	B	A	B	B	-
AHGS1977		47.5	TB6	B	B	A	A	A	B	B	B	B	B	B	B	B	B	B	B	H	B	B	A	B	A	B	B	A	A	B	H	B	A	A	H	A	B	A	B	A	B	A	B	B	B	A	B	B	-
AHGS2595		49.5	TB6	B	B	A	A	A	B	B	B	A	H	B	B	B	B	B	B	H	B	B	A	B	A	B	B	A	A	B	B	B	A	A	H	A	A	A	B	A	B	A	B	B	B	A	B	B	A
AHGS1839		56.9	TB6	B	B	A	A	A	A	B	B	A	B	B	B	B	B	B	B	H	B	B	A	B	A	B	A	A	A	B	A	B	A	A	-	A	A	B	H	A	B	A	B	B	B	A	B	B	-
AHGS1943		58.7	TB6	-	B	A	A	A	A	B	B	A	B	B	H	B	B	B	B	H	B	B	A	B	A	B	A	-	A	H	A	B	A	A	B	A	A	B	H	A	B	A	B	B	B	A	B	B	B
TC3B04		0	TB7	A	A	H	A	A	A	H	B	B	H	A	A	H	H	A	A	A	A	A	H	A	H	B	A	A	A	H	H	A	A	A	A	A	A	B	A	A	A	B	A	H	A	H	B	B	B
RN0x681		1.1	TB7	A	A	B	A	A	B	B	B	B	B	A	A	B	B	H	A	A	A	A	B	A	B	B	A	A	A	B	B	A	A	A	A	A	A	B	H	A	A	B	-	B	A	B	B	B	B
AHGS2474		1.1	TB7	A	A	B	A	A	B	B	B	B	B	A	A	B	B	H	A	A	A	A	B	A	B	B	A	A	A	B	B	A	A	A	A	A	A	B	H	A	A	A	A	B	A	B	B	B	B
AHGS1718		3.4	TB7	A	A	B	A	A	B	B	B	B	B	A	A	B	B	H	A	A	B	A	B	A	B	B	A	A	A	B	B	A	A	A	A	A	A	B	B	A	A	B	A	B	A	B	B	B	B
AHGS1573		7.6	TB7	A	-	B	A	A	B	B	B	B	B	A	A	B	B	H	A	A	B	A	B	A	B	B	B	A	H	B	B	B	A	A	A	A	A	B	B	A	A	B	A	B	A	B	B	B	B
AhTE0584		11.8	TB7	B	A	B	A	A	B	B	B	B	B	A	A	B	B	A	A	A	B	A	A	A	B	A	B	A	A	B	A	B	A	A	A	A	A	B	B	A	A	B	A	B	A	B	B	B	B
AHGS1131		11.8	TB7	B	A	B	A	A	B	B	B	B	B	A	A	B	B	H	A	A	B	A	A	A	B	A	B	A	H	B	A	B	A	A	A	A	A	B	B	A	A	B	A	B	A	B	B	B	B
AhTE0190		11.8	TB7	B	A	B	A	A	B	B	B	B	-	H	A	B	B	H	A	A	B	A	A	A	B	A	B	A	H	B	A	B	A	A	A	A	A	B	B	A	A	B	A	B	A	B	B	B	B
TC3B05		11.8	TB7	B	-	B	A	A	B	-	B	B	B	A	A	B	B	H	A	A	B	A	A	A	B	A	B	A	H	B	A	B	A	A	A	A	A	B	B	A	A	B	A	B	A	B	B	B	B
AHGS1100		12.9	TB7	B	A	B	A	A	B	B	-	B	B	A	A	B	B	A	A	A	B	H	-	H	B	A	B	A	B	B	A	B	A	A	A	A	A	B	B	A	A	B	A	B	A	H	H	A	B
AHGS2403		13.5	TB7	B	A	B	A	A	B	B	B	B	B	A	A	B	B	B	A	A	B	A	A	A	B	A	B	A	B	B	A	B	A	A	A	A	A	B	B	A	A	B	A	B	A	B	B	A	B
AHGS2377		14.1	TB7	B	A	B	A	A	B	B	B	B	B	A	A	B	B	H	A	A	B	A	A	A	B	A	B	B	H	B	A	B	A	A	A	A	A	B	B	A	A	B	A	B	A	B	B	A	B
AHGS2384		14.8	TB7	B	A	B	A	A	B	B	B	B	B	A	A	H	B	H	A	A	A	A	A	A	B	A	B	B	H	B	A	B	A	A	A	A	A	B	B	A	A	B	A	B	A	B	B	A	B
AHGS1692		14.8	TB7	B	A	B	A	A	B	B	-	B	-	-	A	-	B	B	A	-	A	A	A	A	B	A	-	B	B	B	A	B	A	A	A	-	A	B	B	-	-	A	-	B	-	-	-	A	-
AHGS2727		17.8	TB7	B	A	B	A	A	B	B	B	B	A	A	A	A	B	H	A	A	A	A	B	A	B	A	B	B	H	B	A	B	A	A	A	A	A	B	B	A	A	B	A	B	A	B	B	A	B
TC2G05		19	TB7	A	A	B	A	A	B	B	B	B	A	A	A	A	B	B	A	A	A	A	B	A	B	A	B	B	B	B	B	B	A	A	A	A	A	B	B	A	A	B	A	B	A	B	B	A	B
AhTE0992		20.1	TB7	A	A	B	A	A	B	B	B	B	A	A	A	A	B	A	A	A	A	A	B	A	B	A	B	B	A	B	A	B	A	A	A	A	A	B	B	A	A	B	A	B	A	B	B	A	B
AhTE0633		21.9	TB7	A	A	-	A	A	B	B	B	B	A	A	A	A	B	H	A	A	A	A	B	A	B	A	B	B	H	B	A	B	A	A	A	A	A	B	B	A	A	B	A	B	A	B	B	A	B
AHGS2593		23.8	TB7	A	A	B	B	A	B	B	B	B	A	A	A	A	B	H	A	A	A	B	B	A	B	A	B	B	H	B	A	B	A	A	A	A	A	B	B	A	A	B	A	B	A	B	B	A	B
AHGS2233		24.3	TB7	A	A	B	B	A	B	B	B	B	A	A	A	A	B	H	A	A	A	A	B	A	B	A	B	B	H	B	A	B	A	A	A	A	A	B	B	A	A	B	A	B	A	B	B	A	B
AhTE0143		24.3	TB7	A	A	B	B	A	B	B	B	B	A	A	A	A	B	A	A	A	A	A	B	H	B	A	B	B	H	B	A	B	A	A	A	A	A	B	B	A	A	B	A	B	A	B	B	A	B
AhTE0952		26.2	TB7	A	A	B	B	A	B	B	B	B	A	A	A	A	B	A	A	A	A	A	B	A	B	B	A	B	A	B	A	B	A	A	A	A	A	B	B	A	A	B	A	B	A	B	B	A	B
AhTE1007		28.6	TB7	A	B	B	B	A	B	B	B	B	A	A	A	A	B	A	A	A	A	A	B	A	B	B	B	B	A	A	A	B	A	A	A	A	A	A	B	A	A	B	A	B	A	B	B	A	B
Seq5D5		38.4	TB7	A	B	B	B	A	B	B	A	B	B	A	A	A	B	B	A	A	A	A	B	A	B	B	B	A	B	A	A	A	A	B	A	A	A	A	B	A	A	B	A	B	A	B	B	A	A
AHS2595		0	TB8	B	A	A	B	A	B	B	B	B	A	B	B	B	A	A	A	A	A	B	A	A	B	B	B	A	A	A	A	B	A	A	A	A	A	A	B	A	A	B	B	A	B	B	A	A	A
AHGS2778		3.1	TB8	A	A	A	B	A	B	B	B	B	A	B	B	B	A	A	A	A	A	B	A	A	B	B	B	A	A	B	A	B	A	A	A	A	A	A	B	A	A	B	B	A	B	B	A	A	A
AHGS1700		5.5	TB8	A	A	A	B	A	B	B	B	B	A	B	B	B	A	A	A	A	A	B	A	A	B	B	B	A	A	B	A	B	A	A	A	A	A	A	B	A	A	B	A	A	B	B	A	A	A
AHGS1141		6	TB8	A	A	A	B	A	B	B	B	B	A	B	B	B	A	A	A	A	A	B	A	A	B	B	B	A	A	B	A	B	A	A	A	A	A	A	B	A	A	B	A	A	B	B	A	A	A
PM443		6	TB8	A	A	A	B	A	B	B	-	B	A	B	B	B	A	A	A	A	A	B	A	A	B	B	B	A	A	B	A	B	A	A	A	A	A	A	B	A	A	B	A	A	B	B	A	A	A
TC28A07		8.4	TB8	A	A	-	B	A	B	B	B	B	A	B	B	B	A	B	A	A	A	B	A	A	B	B	B	A	A	B	B	B	A	A	A	A	A	A	B	A	A	B	A	-	B	B	A	A	A
AHGS2316		8.4	TB8	A	A	A	B	A	B	B	B	B	A	H	B	B	A	B	A	A	A	B	A	A	B	B	B	A	-	B	A	B	A	A	A	A	A	A	B	A	A	B	A	A	B	B	A	A	A
AHGS2225		8.4	TB8	A	-	A	B	A	B	B	B	B	A	B	B	B	A	B	A	A	A	B	A	A	B	B	B	A	A	B	A	B	A	A	A	A	A	A	B	A	A	B	A	A	B	B	A	A	A
AHGS1789		9	TB8	A	A	A	B	A	B	B	B	B	B	B	B	B	A	B	A	A	A	B	A	A	B	B	B	A	A	B	A	B	A	A	A	A	A	A	B	A	A	B	A	A	B	B	A	A	A
AHGS1357		9.6	TB8	A	A	A	B	A	B	B	B	B	B	B	B	B	A	B	A	A	A	B	A	A	B	B	B	B	A	B	A	B	A	A	A	A	A	A	B	A	A	B	A	A	B	B	A	A	A
AHGS1216		10.8	TB8	A	A	A	B	A	B	B	B	B	B	B	B	B	A	B	A	A	A	B	A	A	B	B	B	B	A	B	A	B	A	A	A	A	A	A	B	A	A	B	A	A	B	B	A	A	A
AHGS1684		11.4	TB8	A	A	A	B	A	B	B	B	B	-	B	B	B	A	B	A	A	A	B	A	A	B	B	B	B	A	B	A	B	A	A	A	A	A	A	B	A	A	B	A	A	B	B	A	A	A
AHGS2619		12	TB8	A	A	A	B	A	B	B	B	B	B	B	B	B	A	B	A	A	A	B	A	A	B	B	B	B	A	B	A	B	A	A	A	B	A	A	B	A	A	B	A	A	B	B	B	A	A
AHGS2695		12	TB8	A	A	A	B	A	B	B	-	B	B	B	B	B	A	B	A	A	A	B	A	A	B	B	B	B	-	B	A	B	A	A	A	B	A	A	B	A	A	B	A	A	B	B	A	A	A
AHGS1385		12.6	TB8	A	A	A	B	A	B	B	B	B	B	B	B	B	A	B	A	A	A	B	A	A	B	B	B	B	A	B	-	B	A	A	A	B	A	A	B	A	A	B	A	A	B	B	A	A	A
AHGS2608		13.2	TB8	A	A	A	B	A	B	B	B	B	A	B	B	B	A	B	A	A	A	B	A	A	B	B	B	B	A	B	A	B	A	A	A	B	A	A	B	A	A	B	A	A	B	B	A	A	A
TC22C01		15	TB8	A	A	A	B	A	B	B	B	B	A	-	B	A	A	A	A	A	A	B	A	A	B	B	B	B	B	B	B	B	A	A	A	B	A	A	B	A	A	B	A	A	B	B	A	A	A
AhTE0549		15.6	TB8	A	A	A	B	A	B	A	B	B	A	B	B	A	A	A	A	A	A	B	A	A	B	B	B	B	B	B	A	B	A	A	A	B	A	A	B	A	A	B	A	A	B	B	A	A	A
AhTE0218		15.6	TB8	A	A	A	B	A	B	A	B	B	A	B	B	A	A	A	A	A	A	B	A	A	B	B	B	B	B	B	A	B	A	A	A	B	A	A	B	A	A	B	A	A	B	B	A	A	A
AhTE0753		16.7	TB8	A	A	A	B	A	B	A	B	B	A	B	B	A	A	A	A	A	A	B	A	A	B	B	B	B	B	B	A	B	A	A	A	B	A	A	B	A	A	B	A	A	B	B	A	A	A
AHGS1658_2		17.5	TB8	A	A	A	B	A	B	A	B	B	A	B	B	A	A	A	A	A	A	B	A	A	B	B	B	B	B	B	A	B	A	A	A	B	A	A	B	A	A	B	A	A	B	-	A	A	A
AHGS1470		18.4	TB8	A	A	A	B	A	B	A	B	B	A	B	B	A	A	A	B	A	A	B	A	A	B	B	B	B	B	B	A	B	A	A	A	B	A	A	B	A	A	B	A	A	B	B	A	A	A
TC6H03		18.4	TB8	A	A	A	B	A	B	A	B	B	A	B	B	A	A	A	B	A	A	B	A	A	B	B	B	B	B	B	B	B	A	A	A	B	A	A	B	A	A	B	A	A	B	B	A	A	A
TC20B05		19.6	TB8	A	A	A	H	-	B	A	B	-	A	H	B	A	A	A	B	-	A	H	-	H	-	-	H	H	B	H	A	B	A	-	A	H	A	-	B	A	A	H	A	A	B	H	A	-	A
AhTE0974		20.8	TB8	A	A	A	B	A	B	A	B	B	A	B	B	A	A	A	B	A	A	B	A	B	B	B	B	B	B	B	A	B	A	A	A	B	A	A	B	A	A	B	A	A	B	B	A	A	A
TC21D06		21.7	TB8	A	-	A	B	A	A	A	B	B	A	-	B	A	A	A	B	A	A	B	A	B	B	B	B	B	B	B	B	B	A	A	A	B	A	A	B	A	A	B	A	A	B	B	A	A	A
AHGS1186		22.6	TB8	A	A	A	B	A	A	A	B	B	A	B	B	A	A	A	B	A	A	B	A	B	B	B	B	B	B	B	A	B	A	A	A	B	A	A	B	A	A	B	A	A	B	B	A	A	A
AhTE0705		22.6	TB8	A	A	A	B	A	A	A	B	B	A	B	B	A	A	A	B	A	A	B	A	B	B	B	B	B	B	B	A	B	A	A	A	B	A	A	B	A	A	A	A	A	B	B	A	A	A
AHGS1286		23.8	TB8	A	A	A	B	A	A	A	B	B	A	B	B	A	A	A	B	A	A	B	A	B	B	B	B	B	B	B	A	B	A	A	A	A	A	A	B	A	A	B	A	A	B	B	A	A	B
AhTE0724		24.9	TB8	A	A	A	B	A	A	A	B	B	A	B	B	A	A	A	B	A	A	B	A	B	A	B	B	A	B	B	A	B	A	A	A	A	A	A	B	A	A	B	A	A	B	B	A	A	A
AHGS1329		35.9	TB8	A	A	A	B	A	B	B	B	B	B	B	B	B	B	B	A	A	A	B	A	A	B	B	B	B	A	B	H	B	A	A	A	A	A	A	B	A	A	B	A	A	B	B	A	A	A
AhTE0957		0	TB9	B	B	A	B	A	B	A	A	B	A	B	B	B	B	A	A	B	B	A	A	B	B	A	A	A	B	B	B	B	B	B	A	B	B	A	A	A	B	B	A	A	B	B	B	B	B
AhTE0222		0	TB9	B	B	A	B	A	B	A	A	B	A	B	B	B	B	A	A	B	B	A	A	B	B	A	A	H	B	B	B	B	B	B	A	B	B	A	A	A	B	B	A	A	B	B	B	B	B
AHGS1969		0.5	TB9	B	B	A	B	A	B	A	A	B	A	B	B	B	B	A	A	B	B	A	A	B	B	A	A	A	B	B	B	B	B	B	A	B	B	A	A	A	B	B	A	A	B	B	B	B	B
AhTE0696		4.2	TB9	B	B	A	B	A	A	A	A	B	A	B	B	B	B	A	A	B	B	A	A	A	A	A	A	A	B	B	B	A	B	B	A	B	B	A	A	A	B	B	A	A	B	B	B	B	B
AHGS1677		4.2	TB9	B	B	A	B	A	A	A	A	B	A	B	B	B	B	A	A	B	B	A	A	A	B	A	H	A	B	B	B	B	B	B	A	B	B	A	A	A	B	B	A	A	B	B	B	B	B
AhTE0758		4.8	TB9	B	B	A	B	A	A	A	B	B	A	B	B	B	B	A	A	B	B	A	A	A	B	A	A	A	B	B	B	B	B	B	A	B	B	A	A	A	B	B	A	A	B	B	B	B	B
AhTE0852		5.4	TB9	B	B	A	B	A	A	A	B	B	A	B	B	B	B	A	A	B	B	A	A	B	B	A	A	A	B	B	B	B	B	B	A	B	B	A	A	A	B	B	A	A	B	B	B	B	B
AHGS1171		7.8	TB9	B	B	A	B	A	A	A	B	B	A	B	B	B	B	A	A	B	B	A	A	B	B	A	B	A	B	B	B	B	B	A	A	B	B	A	A	A	B	B	A	A	B	B	B	B	B
AHGS1554		7.8	TB9	B	B	A	B	A	A	A	B	B	A	B	B	B	B	A	A	B	B	A	A	B	B	A	H	H	B	B	B	B	B	A	A	B	B	A	A	A	B	B	A	A	B	B	B	B	B
AHGS2325		8.6	TB9	B	B	A	B	A	A	A	B	B	A	B	B	B	B	A	A	B	B	A	A	B	B	A	B	A	B	B	B	B	B	A	A	B	B	A	A	A	B	B	A	A	B	B	B	B	A
AHGS1683		12.4	TB9	B	A	A	B	A	A	A	B	B	A	B	B	B	B	A	A	B	B	A	A	B	B	A	B	B	B	B	B	B	B	A	A	B	A	A	A	A	B	B	B	A	B	B	B	A	A
AHGS1345		13.2	TB9	B	A	A	B	A	A	A	B	B	A	B	B	B	B	B	A	B	B	A	-	-	-	A	B	H	B	B	B	B	B	A	-	B	A	A	A	A	-	B	B	-	-	B	B	A	A
AHGS1544		14	TB9	B	A	A	B	A	A	A	H	B	A	B	B	B	B	H	A	B	B	A	A	B	B	A	H	-	B	B	B	B	B	A	A	B	A	A	A	A	B	B	A	A	-	H	B	A	A
AHGS2154		14	TB9	B	A	A	B	A	A	A	-	B	A	B	B	B	B	B	A	B	B	A	A	B	B	A	B	A	B	B	B	B	B	A	A	B	A	A	A	A	B	B	A	A	B	B	B	B	A
AHGS2179		15.2	TB9	B	A	A	B	A	A	A	B	B	A	B	B	B	B	B	A	B	B	A	A	B	B	-	B	A	B	B	B	B	B	A	A	A	A	A	A	A	B	B	A	A	B	B	B	A	A
AHGS0239		15.8	TB9	B	A	A	B	A	A	A	B	B	A	B	B	B	B	B	A	B	B	A	A	B	B	A	B	A	B	B	B	B	B	A	A	A	A	A	A	A	B	B	B	A	B	B	B	A	A
TC5A06		15.8	TB9	B	-	A	B	A	A	A	B	B	A	B	B	B	B	B	A	B	B	A	A	B	B	A	B	B	B	B	B	B	B	A	A	A	A	A	A	A	B	B	B	A	B	B	B	A	A
AHGS3712		16.3	TB9	B	A	A	B	A	A	A	A	B	A	B	B	B	B	B	A	B	B	A	A	B	A	A	B	A	A	B	B	B	B	A	A	A	A	A	A	A	B	B	B	A	B	B	B	A	A
AhTE0885		17.4	TB9	B	A	A	B	A	A	A	B	B	B	B	B	B	B	B	A	B	B	A	A	B	B	A	B	A	A	B	B	B	B	A	A	A	A	A	A	A	B	B	B	A	B	B	B	A	A
Lec-1		21.7	TB9	B	A	A	B	B	A	A	B	B	B	-	B	B	B	B	A	B	B	A	A	B	B	B	B	B	B	B	B	B	B	A	A	A	-	-	A	A	B	B	A	A	B	B	B	B	B
AHGS1635		22.7	TB9	B	A	A	B	A	A	A	B	B	A	A	H	B	B	B	A	B	B	A	A	B	B	B	B	H	B	B	B	B	B	A	A	A	A	A	A	A	B	B	A	A	B	B	B	B	A
gi-1107		23.4	TB9	B	A	A	B	A	-	A	B	B	-	A	B	B	B	B	A	B	B	A	A	B	B	B	B	H	B	B	B	B	B	A	A	A	A	A	A	A	B	B	A	A	B	B	B	B	B
AHGS2324_2		23.4	TB9	B	A	A	B	A	A	A	B	B	A	A	H	B	B	B	A	B	B	A	A	B	B	B	B	A	B	B	B	B	B	A	A	A	A	A	A	A	B	B	A	A	B	B	B	B	B
AHGS3207_B2		24.5	TB9	B	A	A	B	A	A	A	B	B	A	B	A	B	B	B	A	B	B	A	A	B	B	B	B	A	B	B	B	B	B	A	A	A	A	A	A	A	B	B	A	A	B	B	B	B	B
Seq7G2		26.5	TB9	B	A	A	B	A	A	A	B	B	A	A	A	B	B	B	A	B	B	A	B	B	B	B	B	B	B	B	B	B	B	A	A	A	B	A	A	B	B	B	A	A	B	B	B	B	B
AHGS1500		29.1	TB9	B	A	A	B	A	A	A	B	B	A	A	A	B	B	A	A	B	B	A	B	B	B	B	A	A	B	B	B	B	B	A	A	A	B	A	A	B	B	B	A	A	B	B	B	B	B
AHGS2205		35.7	TB9	B	A	A	B	A	A	A	B	B	A	A	A	B	B	A	A	B	B	A	B	B	B	B	A	A	B	B	B	B	B	A	A	B	B	A	A	B	B	A	A	A	B	A	A	B	B
AhTE0010		39.3	TB9	B	A	A	B	A	A	A	B	B	A	A	A	B	B	A	A	B	B	A	B	B	B	B	A	A	B	B	B	B	A	B	A	B	B	A	A	B	B	A	A	A	A	A	A	A	B
AhTE0843		41.2	TB9	B	A	A	B	A	A	A	A	B	A	A	A	B	B	B	A	B	B	A	B	B	B	B	A	A	B	B	B	B	A	B	A	B	B	A	A	B	B	A	A	A	A	A	A	A	B
AhTE0122		41.2	TB9	B	A	A	B	A	A	A	-	B	A	A	A	B	B	B	A	B	B	A	B	B	B	B	A	A	B	B	B	B	A	B	A	B	B	A	A	B	B	A	A	A	A	A	A	A	B
AHGS2696		42.2	TB9	B	A	A	B	A	-	A	-	B	A	-	A	B	B	-	A	-	B	A	A	B	B	B	A	A	B	B	B	B	A	B	A	B	B	A	A	B	B	A	A	A	-	A	H	A	B
AhTE0254		44.3	TB9	B	A	A	B	A	A	A	B	B	A	A	H	B	B	B	-	B	B	A	A	B	B	B	A	A	B	B	B	B	A	A	B	B	B	A	A	B	B	A	A	A	A	A	A	A	B
AHS1950		49.2	TB9	B	A	A	B	A	A	H	B	B	A	A	B	B	B	B	A	B	B	B	A	B	B	B	A	A	B	B	B	B	A	A	B	B	A	A	A	-	B	A	B	-	-	-	H	A	B
AhTE0934		0	TB10	B	B	A	A	B	B	B	B	B	A	A	A	B	A	A	A	B	B	A	B	B	A	A	B	A	A	A	B	B	A	A	A	B	A	A	B	A	B	B	B	A	B	B	A	B	A
AhTE0874		1.1	TB10	B	B	A	A	B	B	B	B	B	A	A	A	B	A	A	A	B	B	A	B	B	A	A	B	A	A	A	B	B	A	A	A	B	A	A	B	A	B	B	B	A	B	B	A	B	A
AHGS1275		1.1	TB10	B	B	A	-	B	B	B	B	B	A	A	A	B	A	A	A	B	B	A	B	B	A	A	B	A	A	H	B	B	A	A	A	B	H	A	B	A	B	B	B	A	B	B	A	B	A
AhTE0752		1.1	TB10	B	B	A	A	B	B	B	B	B	A	A	A	B	A	A	A	B	B	A	B	B	A	A	B	A	A	A	B	B	A	A	A	B	A	A	B	A	B	B	B	A	B	B	A	B	A
TC23H10		6.1	TB10	B	B	A	A	B	B	B	B	B	A	B	A	B	A	A	A	B	B	A	A	B	A	A	B	A	A	-	B	B	A	A	A	B	B	A	B	A	B	B	B	A	A	B	A	B	A
AHGS1446		6.1	TB10	B	B	A	A	B	B	B	B	B	A	B	A	B	A	A	A	B	B	A	A	B	A	A	B	A	A	B	B	B	A	A	A	B	B	A	B	A	B	B	B	A	A	B	A	B	A
AHGS1669		6.1	TB10	B	B	A	A	B	B	B	B	B	A	B	A	H	A	A	A	B	B	A	A	B	A	A	B	A	A	B	B	B	A	A	A	B	B	A	B	A	B	B	B	A	A	B	A	B	A
AHGS2763		6.7	TB10	B	-	A	A	B	-	B	-	B	A	-	A	B	A	A	A	-	B	A	A	B	A	A	-	-	-	B	B	B	A	A	A	B	-	-	B	A	B	B	B	-	A	B	A	B	A
AHGS1617		6.7	TB10	B	B	A	A	B	B	B	B	B	A	B	A	B	A	A	A	B	B	A	A	B	A	A	B	A	A	B	B	B	A	A	A	B	B	A	B	-	B	B	B	A	A	B	A	B	A
AHGS1564		9.7	TB10	B	B	A	A	B	B	B	B	B	A	A	A	B	A	A	A	B	B	A	B	B	A	A	B	A	A	B	B	B	A	A	A	B	H	A	B	A	B	B	B	A	B	B	A	B	A
AHGS1304		10.8	TB10	B	B	B	A	B	B	B	B	B	A	A	A	B	A	A	A	B	B	A	B	B	A	A	B	A	A	B	B	B	A	A	B	B	A	A	B	A	B	B	B	A	B	B	A	B	A
AhTE0162		10.8	TB10	B	B	B	A	B	B	B	B	B	A	A	A	B	A	A	A	B	B	A	B	B	A	A	B	A	A	B	B	B	A	A	B	B	B	A	B	A	B	B	B	A	B	B	A	B	A
AHGS1120		10.8	TB10	B	B	B	A	B	B	B	-	B	A	-	A	B	A	A	A	B	B	A	B	B	A	A	B	A	A	B	B	B	A	A	B	B	B	A	B	A	B	B	B	A	B	B	A	B	A
TC23F04		10.8	TB10	B	B	B	A	B	B	B	B	B	A	A	A	B	A	-	A	B	B	A	B	B	-	-	B	A	A	B	B	B	A	-	B	B	B	-	B	-	B	B	B	A	B	B	-	B	A
AhTE0805		11.9	TB10	B	B	B	A	B	B	B	B	B	A	A	A	B	A	A	A	B	B	A	B	B	A	A	B	A	A	B	B	B	A	A	B	B	A	A	B	A	B	B	B	A	B	B	A	B	A
AhTE0359		12.5	TB10	B	B	B	A	B	B	B	B	B	A	A	A	B	A	A	A	B	B	A	B	B	A	A	B	A	A	B	B	B	A	A	B	B	H	A	B	A	B	B	B	A	A	B	A	B	A
AHGS2048_2		13.3	TB10	B	H	B	A	B	B	B	B	B	A	A	A	B	A	A	A	B	B	A	B	B	A	A	B	A	A	B	B	B	A	A	B	B	H	A	B	A	B	B	B	A	A	B	B	B	A
TC31C09		13.3	TB10	H	H	B	A	B	H	H	B	H	A	A	A	B	A	-	A	B	H	A	B	B	-	-	A	A	A	H	H	H	A	-	B	B	-	-	H	-	B	H	B	A	A	B	-	B	A
AHS2201		14.9	TB10	B	A	B	A	B	B	A	B	B	A	A	A	B	A	A	A	B	B	A	B	B	A	A	B	A	A	B	B	B	A	A	B	B	B	A	B	A	B	B	B	A	A	B	B	B	A
AhTE0709		14.9	TB10	B	A	B	A	B	B	A	B	B	A	A	A	B	A	A	A	B	B	A	B	B	A	A	B	A	A	B	B	B	A	A	B	B	A	A	B	A	B	B	B	A	A	B	B	B	A
AHGS1685		14.9	TB10	B	H	B	A	B	B	A	B	B	A	A	A	B	A	A	A	B	B	A	B	B	A	A	-	A	A	B	-	B	A	A	B	B	H	A	B	A	B	B	B	A	-	B	B	B	A
AHGS1175		15.4	TB10	B	-	B	A	B	B	A	B	B	A	A	A	B	B	A	A	B	B	A	B	B	A	A	B	A	A	B	B	B	A	A	B	B	H	A	B	A	B	B	B	A	A	B	B	B	A
AC2B03		16.1	TB10	B	A	B	A	B	B	A	B	A	A	A	A	B	B	A	A	B	B	A	B	H	A	A	-	A	A	-	B	B	A	A	B	A	A	A	B	A	B	B	B	A	A	B	B	B	A
TC7H11		20.3	TB10	A	-	B	A	B	B	A	B	B	A	A	A	B	A	A	A	B	B	A	B	B	A	A	B	A	A	B	B	B	A	A	B	B	B	A	B	A	B	B	B	A	A	B	B	B	A
Seq7H6		21.5	TB10	A	B	B	A	A	B	A	B	B	A	A	A	B	A	A	A	B	B	A	B	B	A	A	B	A	A	B	B	B	A	A	B	B	B	A	B	A	B	B	B	A	A	B	B	B	A
AHGS2584		22.8	TB10	H	H	B	A	A	B	A	-	B	A	A	A	B	A	A	A	B	B	A	B	B	A	A	A	A	A	B	B	B	A	A	B	B	H	A	B	A	B	B	B	A	A	H	B	B	A
AhTE0586		24.1	TB10	B	H	B	A	A	B	A	B	B	A	A	A	B	A	A	A	B	B	A	B	B	A	A	A	A	A	B	B	B	A	A	B	B	H	A	B	A	B	B	B	A	A	H	B	B	A
AHGS1594		28.4	TB10	B	H	B	A	B	B	B	B	B	A	A	A	B	A	A	A	B	B	A	B	B	A	A	A	A	A	A	B	B	A	A	B	B	H	A	B	A	B	B	B	A	A	A	B	B	B
	Total A	941.9	459	2.05207
	Total B	545.4	312	1.74808
	Total A and B	1487.3
[truncated: 43 more columns]

## Sheet: Nagy-Aditional-file-6
1A
SNP770	0		This information is from Nagy et al 2012, and is reproduced here for convenient comparison with the data in the worksheet "Diploid-tetraploid"
RGC108b	0.316
SNP1012	0.316		Nagy ED, Guo Y, Tang S, Bowers JE, Okashah RA, Taylor CA, Zhang D, Khanal S, Heesacker AF, Khalilian N, Farmer AD, Carrasquilla-Garcia N, Penmetsa RV, Cook D, Stalker HT, Nielsen N, Ozias-Akins P, Knapp SJ. 2012 A high-density genetic map of Arachis duranensis, a diploid ancestor of cultivated peanut. BMC Genomics 2012, 13:469.
SNP1063	0.316
SNP716	5.177
SNP370	5.629
SNP984	5.629
SNP1035	8.211
GM24	9.333
GM1030	12.848
GM825	12.848
SNP25	15.128
SNP850	15.48
SNP308	15.964
SNP415	18.369
SNP717	19.065
SNP498	20.802
SNP979	20.802
GM1331	22.884
SNP454	23.471
GM1118b	24.055
GM1761	24.096
GM2022	24.112
SNP14	25.416
SNP146	25.416
SNP169	25.416
SNP754	26.505
SNP78	28.3
SNP363	28.3
SNP873	30.87
GM1504	34.14
SNP797	34.625
GM2568	36.282
SNP514	37.133
GM1132	37.133
SNP1067	37.338
SNP73	38.707
GM1208	39.717
SNP555	40.8
SNP565	41.036
GM2603	41.36
SNP546	42.202
SNP629	43.961
SNP785	43.961
SNP636	44.524
GM2024	45.045
SNP367	45.612
GM1423	46.021
SNP484	46.381
GM1483	46.576
GM2173	46.668
SNP278	46.723
SNP678	46.723
SNP988	46.723
SNP271	47.129
SNP471	47.129
GM2153	48.134
GM2233	48.745
GM2607	49.036
GM170	49.349
SNP1013	49.481
GM917	49.615
GM2015	49.732
GM1171	49.905
GM890	50.023
GM2597	50.043
SNP19	50.054
SNP70	50.054
SNP79	50.054
SNP104	50.054
SNP110	50.054
SNP122	50.054
SNP127	50.054
SNP242	50.054
SNP258	50.054
SNP351	50.054
SNP388	50.054
SNP460	50.054
SNP466	50.054
SNP523	50.054
SNP536	50.054
SNP665	50.054
SNP846	50.054
SNP848	50.054
SNP861	50.054
SNP893	50.054
SNP901	50.054
SNP947	50.054
GM22	50.054
GM1649	50.054
GM1992	50.054
GM2527	50.054
GM1233	50.054
GM1972	50.088
GM2287	50.141
GM1048	50.235
GM672	50.335
GM824	50.522
GM286	50.753
GM1777	50.978
SNP396	51.681
SNP899	51.681
GM2840	52.845
SNP16	53.213
SNP216	53.213
SNP316	53.213
SNP332	53.213
SNP647	53.213
GM1065	53.213
SNP1046	53.576
GM1353	53.576
SNP604	53.888
SNP55	54.313
SNP232	54.515
SNP779	55.054
GM1330	55.054
GS22b	55.96
SNP747	56.896
GM1339	56.896
GM933	56.896
SNP95	57.259
SNP412	57.8
SNP692	57.8
GM1444	57.967
GM2724	58.753
SNP808	59.086
SNP981	59.086
GM1950	59.098
SNP515	59.542
GM2390	59.674
GM1879	60.205
SNP213	60.43
SNP280	60.43
SNP148	60.563
GM2783	60.563
GM2349	60.563
GM1913	60.563
SNP866	60.563
SNP487	60.563
SNP399	60.563
SNP373	60.563
SNP355	60.563
SNP236	60.563
SNP50	60.604
GM1771	60.685
GM2350	60.774
SNP558	60.914
GM1501	60.977
GM1542	61.116
SNP462	61.126
GM1599	61.126
GM2418	61.36
GM2132	61.545
GM1871	61.884
GM2004	62.195
SNP189	62.317
GM1684	62.717
GM2061	63.098
SNP1056	63.742
SNP307	64.467
SNP736	67.251
SNP386	70.954
GM2653	70.954
SNP229	73.212
SNP744	73.839
GM2053	73.997
GM1573	74.425
SNP52	75.854
GM38	76.347
SNP706	76.718
SNP345	77.064
GM1275	79.73
GM1620	79.73
SNP610	80.342
GM1277	80.342
SNP160	81.791
SNP868	81.791
SNP1042	81.791
GM1085	81.791
GM2344	83.81
GM1750	87.131
SNP188	88.498
SNP489	88.498
SNP1011	89.494
GM1612	91.404
SNP928	96.824
2A
GM2845	0
SNP628	2.08
SNP398	3.172
SNP395	4.037
GM2186	4.663
GM2232	6.13
SNP853	6.162
SNP522	6.446
GM922	6.83
GM1355	6.982
SNP416	6.982
SNP820	7.572
SNP1068	8.406
SNP249	8.665
SNP551	11.368
SNP772	11.368
GM1655	11.387
SNP3	12.555
GM817	15.442
GM2838	15.842
SNP852	17.592
RGC193	18.1
SNP53	20.659
SNP405	22.908
GM2808	24.378
GM1836	25.515
GM2098	25.877
SNP427	27.171
GM1910	27.171
GM2814	29.444
GM2121	29.577
GM2257	33.557
SNP745	35.52
SNP656	36.147
SNP178	38.047
SNP106	39.203
SNP918	39.203
SNP662	40.835
GM2111	41.045
GM1668	41.072
SNP421	42.927
GS110	43.505
SNP384	43.505
RGC233	44.611
SNP320	46.797
SNP962	48.132
RGC236	48.98
SNP228	49.059
SNP968	49.059
SNP872	49.61
GM126	49.768
SNP407	50.723
SNP670	50.723
SNP729	51.252
SNP12	51.441
SNP499	51.441
GM2474	51.441
SNP420	51.868
SNP180	52.457
SNP883	52.457
SNP643	52.976
RGC141	53.212
SNP90	53.505
SNP10	53.68
SNP168	53.68
SNP185	53.68
SNP272	53.68
SNP494	53.68
SNP505	53.68
SNP570	53.68
SNP734	53.68
SNP756	53.68
SNP1003	53.68
GM2455	53.68
GM1516	53.683
GM1503	53.749
GM1075	53.928
SNP433	54.168
SNP880	54.168
SNP587	54.538
SNP190	54.895
SNP863	55.323
GM2491	55.499
GM1598	56.186
GM1386	56.718
SNP348	57.155
SNP602	59.619
SNP1010	62.581
SNP177	63.728
SNP101	64.224
SNP293	64.698
GM2496	66.097
SNP867	66.518
GM1714	66.518
GM2797	66.518
SNP391	67.71
GM1946	72.842
SNP424	72.939
GM2047	75.34
GM1852	77.946
SNP574	78.627
GM1724	79.571
GM1160	79.679
RGC5b	81.259
GM2500	81.784
GM733	83.119
SNP799	83.135
GM2016	83.139
SNP807	84.513
SNP594	86.359
SNP646	86.931
SNP288	88.083
GM1819	88.929
SNP806	90.906
GM1930	93.829
SNP897	96.345
SNP687	100.697
GM1865	103.671
SNP88	103.928
3A
GM32	0
SNP712	8.137
GM2599	8.89
SNP927	9.108
GM2598	9.108
SNP125	9.267
GM2818	9.394
SNP931	9.683
GM2261	12.121
GM2372	13.436
GM1760	13.955
GM1149	15.708
SNP682	17.346
GM1609	17.346
GM1191	20.247
GM1425	20.372
GM2764	21.198
SNP478	21.215
SNP164	25.305
SNP832	28.349
GM2087	30.06
SNP113	31.413
SNP335	31.413
SNP342	31.413
SNP780	31.544
SNP1045	32.697
SNP890	33.863
SNP231	35.369
SNP491	36.568
SNP632	37.511
GM1266	37.851
GM2407	37.982
SNP34	38.098
SNP813	38.098
SNP1008	38.098
GM1360	38.27
RGC146b	38.34
SNP186	39.136
SNP314	39.136
SNP904	39.136
RGC72a	39.136
GM2693	39.136
GM2694	39.136
SNP31	39.876
SNP137	39.876
SNP534	39.876
SNP552	39.876
GM1733	39.876
RGC17b	39.876
SNP194	40.243
SNP566	40.76
GM2230	40.76
GM2524	40.76
SNP222	41.386
SNP792	41.386
RGC177	41.386
RGC170	41.386
RGC70b	41.386
RGC182	41.386
RGC249	42
RGC220	42.038
GM2467	42.264
SNP328	43.473
SNP601	44.929
RGC140b	45.832
GM1656	46.319
GM1487	46.713
SNP165	46.726
SNP447	47.009
SNP856	47.009
GM828	47.665
GM2206	49.471
GM2364	49.576
SNP660	50.021
GM2352	51.168
GM2184	51.723
GM2274	52.138
SNP917	52.587
SNP653	53.025
GM774	54.034
SNP330	54.646
SNP894	54.646
GM1566	54.646
GM1034	54.898
SNP377	56.488
SNP939	57.054
GM898	57.238
SNP540	57.692
GM1618	58.553
SNP167	59.072
SNP823	59.072
GM1473	59.072
SNP69	59.424
SNP30	59.749
SNP285	59.749
SNP809	59.749
GM1763	59.749
GM19	60.503
SNP241	60.658
SNP500	60.658
GM2008	61.02
SNP926	61.229
GM1583	61.819
RGC18b	62.149
GM1500	62.644
GM1053	63.013
SNP572	63.014
GM2449	63.014
SNP583	63.395
SNP605	63.395
SNP777	63.395
SNP783	63.395
SNP943	63.395
SNP1018	64.112
GM783	64.396
GM2586	64.959
SNP811	65.04
SNP661	65.559
SNP896	66.584
SNP283	67.64
GM2402	67.64
GM1645	69.355
SNP686	71.678
SNP905	71.789
GM1659a	75.548
SNP524	76.413
GM1681	77.399
GM1443	77.886
GM1369	78.295
SNP263	78.297
SNP435	78.297
SNP46	78.51
SNP223	78.51
SNP317	78.51
SNP354	78.51
SNP383	78.51
SNP425	78.51
SNP436	78.51
SNP445	78.51
SNP513	78.51
SNP561	78.51
SNP666	78.51
SNP885	78.51
SNP949	78.51
SNP980	78.51
GM1502	78.51
GM1717	78.51
GM2215	78.554
SNP56	78.757
GM2556	79.056
SNP698	79.067
SNP327	79.357
SNP349	79.357
SNP690	79.638
SNP262	80.113
SNP895	80.113
SNP631	80.646
GM1249	81.606
SNP990	83.072
SNP233	83.915
SNP300	84.624
SNP423	84.624
SNP542	84.624
GM2772	85.01
GM1726	85.01
SNP163	85.654
SNP440	85.654
SNP833	85.654
GM2051	85.654
SNP1111	85.654
GM1883	86.224
SNP531	88.367
SNP1001	89.267
SNP32	91.687
SNP623	91.687
SNP645	93.441
GM2416	94.965
SNP906	95.878
SNP908	95.878
GM2027	95.878
GM743	96.98
SNP801	98.676
SNP17	99.137
SNP600	99.137
GM2419	101.107
SNP204	101.926
SNP543	101.926
GM2528	102.423
SNP390	102.654
SNP463	102.654
GM1108	102.654
GM1885	102.654
GM2069	102.665
SNP371	102.994
SNP576	102.994
GM866	103.284
SNP103	103.756
SNP644	103.756
SNP1031	103.967
SNP945	104.232
GM2765	105.102
GM1084	108.4
SNP176	109.305
SNP7	109.98
SNP886	109.98
GM2792a	109.98
GM714	110.388
SNP264	111.352
SNP496	111.96
GM1326	114.48
SNP855	116.277
SNP970	116.277
SNP776	116.887
SNP819	118.677
SNP153	119.287
GM1954	119.822
SNP219	120.548
SNP353	120.548
SNP675	120.548
SNP773	120.548
GM1321	121.708
GM1652	122.293
GM2228	122.867
SNP255	122.872
SNP326	122.872
SNP483	122.872
SNP839	122.872
GM2103	124.574
GM2805	124.726
SNP507	124.76
SNP529	124.76
SNP639	124.76
SNP966	124.76
GM1213	124.76
GM1591	125.234
SNP912	126.469
SNP961	126.469
GM1536	127.128
SNP800	127.642
GM74	127.658
SNP741	128.756
SNP725	129.394
SNP668	129.849
SNP743	129.849
GM2302	130.453
GM2301	131.208
SNP87	132.117
SNP120	132.55
SNP1051	132.55
SNP763	133.18
SNP591	136.041
SNP341	137.397
SNP347	137.397
SNP15	138.353
SNP612	138.353
SNP914	138.353
GM1263	138.384
SNP1038	138.572
SNP8	138.853
SNP719	138.853
GM1854	139.925
SNP492	140.821
SNP786	141.113
SNP175	141.753
SNP526	143.466
GM2757	145.626
4A
SNP142	0
SNP845	0
SNP857	3.482
GM1840	3.927
SNP597	4.577
GM2014	6.601
SNP306	8.08
SNP59	9.208
GM2091	9.466
SNP227	12.359
GM1120	14.839
SNP822	15.938
SNP458	16.518
SNP881	16.711
GM2010	25.991
SNP97	27.994
SNP235	27.994
GM1528	29.106
SNP225	29.741
SNP313	31.533
SNP563	31.533
SNP976	31.533
GM76	32.569
SNP571	33.08
GM1647	34.681
GM1466	35.499
GM2108	35.648
SNP91	37.93
SNP620	37.93
SNP778	39.708
GM1445	39.708
SNP337	40.313
SNP503	41.722
GM2448	42.89
GM1738	43.252
SNP1014	43.393
SNP472	43.812
GM839	44.321
SNP302	45.093
GM1173	45.922
GM1867	48.281
SNP438	50.848
SNP277	51.676
SNP986	51.854
SNP270	52.827
SNP269	53.073
SNP831	53.073
GM1565	55.442
SNP814	55.445
SNP1015	55.445
GM2246	55.445
GM1021	57.166
GM1720	57.503
GM1755	57.801
GM1296	57.902
GM2589	57.976
SNP268	58.165
SNP329	58.36
SNP468	58.36
SNP909	58.36
GM218	58.36
SNP1040	58.36
SNP1062	58.36
SNP1073	58.433
SNP470	58.592
GM2813	58.599
GM1887	58.88
GM1959	59.305
GM2311	59.787
SNP983	60.824
GM2572	62.052
GM2006	62.938
SNP689	63.252
SNP693	63.252
SNP889	63.252
SNP1002	64.047
GM1465	64.395
GM1995	64.669
GM1070	64.727
SNP921	65.22
SNP387	65.553
SNP582	65.553
GM1805	65.575
SNP430	66.002
SNP453	66.326
SNP836	66.326
GM916	66.685
SNP172	66.961
SNP638	67.382
SNP1060	67.382
GM1186	67.382
GM1643	67.382
RGC89	67.487
SNP593	67.701
GM1167	67.701
GM96	67.701
GM2142	68.047
GM1013	68.666
SNP935	69.432
SNP960	69.432
SNP1024	69.432
GM2482	69.432
GM2480	70.219
SNP336	70.845
RGC205	71.168
GM1554	71.212
GM162	71.689
SNP45	71.725
SNP93	71.725
SNP183	71.725
SNP495	71.725
SNP982	71.725
GM1190	71.725
GM1143	72.024
GM1907	72.432
SNP451	73.815
SNP938	73.815
GM1919	74.917
GM1679	75.87
GM1594	76.98
SNP279	79.009
SNP323	80.244
GM1298	81.017
GM1729	81.489
GM1223	82.649
GM2236	83.225
SNP704	85.756
SNP284	87.524
SNP714	90.2
GM13	90.2
GM2583	91.107
GM942	94.454
GM955	95.265
GM1062	96.754
SNP944	97.809
SNP824	98.894
SNP4	99.922
SNP442	100.413
SNP954	100.958
SNP825	101.27
GM1817	101.98
GM735	102.937
GM1963	106.306
SNP1005	109.061
GM1045	111.997
GM2755	112.889
SNP290	115.834
GM2021	115.834
GM2020	115.834
5A
SNP626	0
SNP26	0.583
SNP431	0.583
SNP732	0.583
SNP60	1.637
SNP768	2.904
GM2770	3.967
SNP333	5.572
GM2703	5.963
SNP493	6.193
SNP753	6.193
RGC44	6.7
SNP974	7.251
SNP11	9.514
GM1898	9.514
SNP989	10.071
SNP265	11.805
SNP936	11.805
GM1728	12.387
GM1253	12.728
GM1519	13.747
SNP842	15.584
GM948	16.758
SNP291	17.81
GM1261	17.955
SNP869	18.454
SNP664	19.615
GM2793	20.555
GM1119	23.816
SNP252	24.153
GM1118a	24.153
SNP622	25.405
SNP759	25.405
SNP804	26.002
SNP699	26.376
SNP816	27.669
SNP325	28.279
SNP379	31.715
SNP617	32.378
GM1317	36.338
SNP559	36.97
SNP767	36.97
SNP750	38.152
GM1154	38.344
SNP191	39.53
SNP691	39.53
GM1313	39.53
SNP54	40.144
SNP161	40.75
SNP162	40.75
SNP182	40.75
SNP504	40.75
GM2771	40.75
SNP170	42.614
SNP702	42.614
SNP964	42.614
GM2663	44.231
SNP757	45.005
SNP1019	45.005
GM2662	46.649
SNP737	46.997
SNP844	46.997
GM1987	46.997
GM1332	47.596
GM2092	48.709
SNP134	48.956
GM2031	49.822
SNP201	50.248
GM2043	50.674
GM874	50.98
GM996	51.458
SNP1025	51.528
SNP1030	51.528
GM1049	52.946
SNP144	53.087
SNP654	53.087
SNP742	53.087
GM2820	53.087
GM1892	53.168
GM2078	53.353
GM1257	53.51
SNP135	53.621
GM68	53.699
SNP72	53.723
SNP86	53.723
SNP207	53.723
SNP554	53.723
SNP810	53.723
SNP818	53.723
SNP859	53.723
SNP862	53.723
SNP1000	53.723
GM1577	53.778
GM2160	54.408
GM1482	54.772
GM1955	54.89
SNP562	54.905
SNP847	54.905
GM1967	55.029
SNP108	56.063
SNP538	56.063
GM16	57.068
SNP761	57.638
SNP211	58.216
GM28	58.693
SNP139	58.782
SNP212	58.782
SNP80	58.957
SNP411	59.965
GM1018	60.406
GM2347	61.292
SNP156	62.994
SNP680	62.994
SNP812	63.477
GM1890	63.823
GM2429	63.823
SNP66	64.054
SNP205	64.054
SNP720	64.054
SNP941	64.054
GM1218	64.654
GM2487	64.654
SNP82	64.753
SNP237	65.85
GM2672	65.85
GM2673	66.154
GM1782	66.183
GM2137	69.081
SNP392	69.337
SNP129	69.419
GM2231	69.419
GM2769	69.451
GM1788	69.749
GM1227	70.484
SNP89	70.597
SNP171	70.772
GM1228	71.119
SNP579	71.227
GM1878	71.274
GM2017	71.458
GM1843	73.21
SNP580	74.501
GM1778	76.693
SNP253	76.847
SNP902	76.847
SNP282	77.373
GM1293	77.373
SNP220	77.933
SNP130	79.843
SNP723	80.536
SNP957	81.074
SNP63	82.696
SNP903	82.696
SNP29	83.283
SNP40	83.283
SNP199	83.853
SNP289	83.853
GM944	84.421
GM1902	84.758
SNP117	88.938
SNP71	91.01
GM1912	91.01
GM1816	91.078
GM1904	91.681
SNP83	94.177
SNP652	94.177
SNP64	95.919
SNP35	96.512
RGC279	97.108
SNP410	107.779
SNP294	108.31
SNP1066	111.65
GM1702	111.968
GM1162	112.088
SNP62	112.131
GM1944	112.131
GM1352	116.38
SNP42	131.691
6A
SNP58	0
SNP999	2.783
GM2057	7.168
SNP452	7.168
SNP817	10.074
SNP1037	10.631
SNP596	11.178
GM1521	13.278
SNP112	13.326
GM1495	13.758
SNP27	13.758
SNP102	13.758
SNP344	13.758
SNP888	13.797
GM1682	14.161
SNP518	16.738
SNP544	17.271
GM1940	17.953
SNP131	19.385
GM226	24.543
GM1567	25.446
SNP39	26.88
SNP286	26.88
SNP920	31.195
GM1548	32.811
SNP76	33.767
GM1547	34.069
SNP898	34.513
SNP450	34.513
SNP950	35.141
GM2170	36.115
SNP497	36.115
SNP517	36.115
SNP929	36.115
GM1286	37.074
SNP726	38.89
SNP1033	41.105
GM1385	42.385
GM1968	44.757
SNP394	44.757
SNP1007	45.668
GM2844	46.206
SNP128	47.316
SNP408	49.066
SNP123	49.066
SNP331	49.066
SNP911	50.315
SNP9	50.315
SNP718	50.315
SNP752	50.727
SNP311	50.727
SNP864	51.286
GM2063	51.741
SNP956	52.641
SNP267	52.641
SNP607	52.795
SNP417	53.334
GM664	54.5
GM959	54.5
GM1505	54.858
SNP694	54.858
SNP971	55.165
GM2701	55.875
GM1185	56.132
SNP418	56.132
GM92	56.132
GM2702	57.149
SNP449	58.098
GM988	58.184
SNP1023	58.286
GM1461	58.375
SNP155	58.375
SNP352	58.375
SNP459	58.375
SNP480	58.375
SNP539	58.375
SNP575	58.375
SNP1032	58.383
GM1035	59.055
SNP1	59.055
SNP44	59.055
SNP136	59.055
SNP179	59.055
SNP224	59.055
SNP310	59.055
SNP557	59.055
SNP578	59.055
SNP642	59.055
SNP705	59.055
SNP793	59.055
SNP821	59.055
SNP876	59.055
SNP1049	59.055
GM1096	59.055
GM1962	59.055
GM1896	59.055
GM83	59.343
SNP625	59.4
SNP238	59.4
SNP624	59.4
SNP1027	59.865
GM2366	60.094
SNP41	60.094
SNP67	60.833
SNP958	61.384
GM2306	61.384
SNP511	61.93
GM1909	62.284
SNP464	62.537
RGC53a	62.537
RGC53b	62.537
SNP728	63.166
GM1617	63.629
SNP681	64.305
RGC93b	65.359
GM1748	66.436
SNP789	66.525
GM900	67.023
SNP400	67.834
SNP969	68.403
GM2425	68.413
SNP322	68.413
SNP569	68.948
SNP461	68.948
SNP573	69.609
SNP187	69.712
SNP215	70.045
GM1572	70.06
SNP195	70.347
SNP151	70.347
SNP730	71.117
SNP51	71.117
GM2817	71.117
GM255	71.694
SNP1058	72.291
SNP239	72.758
GM847	73.485
GM1498	74.263
SNP312	75.228
SNP509	75.824
SNP721	77.023
GM2446	77.19
SNP991	77.653
SNP273	77.653
SNP299	77.653
SNP490	77.653
SNP553	77.653
SNP834	77.653
SNP858	77.653
SNP995	77.653
SNP1041	80.09
SNP203	80.09
SNP907	80.698
GM2109	80.741
GM2110	83.244
SNP75	83.489
SNP456	84.952
SNP281	86.835
SNP635	86.835
GM2414	89.623
SNP246	92.597
SNP796	92.597
SNP1053	93.076
SNP727	93.076
GM2337	93.625
GM2767	94.217
SNP143	95.937
SNP1047	95.937
SNP152	95.937
SNP676	97.972
SNP900	97.972
SNP942	97.972
GM2066	99.124
GM1490	99.265
GM1497	100.37
SNP700	100.91
SNP916	100.91
SNP1039	101.462
SNP118	104.761
GM1506	105.263
SNP915	109.815
7A
SNP210	0
SNP23	0.859
SNP930	0.859
GM2473	0.937
SNP261	1.069
SNP508	1.431
SNP713	2.159
GM852	3.104
GM1633	3.388
GM2073	4.032
GM963	4.629
GM2146	4.892
GM2147	4.97
SNP434	5.321
SNP295	6.491
SNP556	6.491
SNP198	6.759
SNP403	6.759
SNP77	6.984
GM1621	7.311
SNP585	7.384
SNP955	7.827
SNP1059	8.071
SNP2	8.646
GM2177	8.789
SNP20	9.456
GM1929	9.456
SNP24	11.527
SNP1020	11.527
GM1250	11.527
GM1175	12.278
SNP357	12.583
SNP588	12.583
SNP782	12.583
GM1140	12.583
GM2454	13.592
GM1785	14.351
SNP589	15.104
SNP519	15.39
GM2050	15.39
GM2156	15.454
GM2199	15.574
SNP564	16.541
GM1942	16.663
GM1494	16.814
SNP381	16.856
SNP634	17.307
GM1632	17.787
SNP469	17.914
GM1111	18.629
SNP33	19.191
GM1114	20.677
GM846	20.906
GM1688	21.229
SNP481	21.703
GM2588	21.926
GM1023	22.036
GM1623	22.623
SNP608	22.922
SNP595	23.08
SNP837	23.08
SNP397	23.524
SNP217	23.903
SNP455	23.903
SNP882	24.378
GM2222	24.658
SNP339	25.436
SNP1026	25.436
SNP707	25.805
GM1858	26.679
SNP485	27.052
SNP946	27.285
SNP959	27.285
GM1076	28.082
GM1451	28.662
SNP592	28.991
SNP479	29.278
GM2034	29.415
SNP611	30.388
GM2423	30.865
SNP114	30.891
SNP138	30.891
SNP196	30.891
SNP301	30.891
GM1651	30.891
GM2326	30.891
GM1922	31.118
GM1937	31.977
SNP200	32.036
SNP688	32.036
SNP985	32.036
GM1315	32.149
GM1829	32.17
SNP318	32.213
SNP520	32.213
SNP791	32.213
SNP260	32.693
SNP655	32.693
SNP710	32.693
SNP375	32.963
SNP568	32.963
SNP870	32.963
GM1477	34.554
GM59	36.864
SNP766	37.275
GM1219	38.369
GM2747	38.369
SNP192	39.605
SNP369	40.675
SNP586	41.006
SNP1036	41.006
SNP366	43.249
SNP771	43.249
SNP932	44.262
GM2494	46.484
GM1701	48.874
SNP841	51.203
SNP549	52.456
SNP795	55.226
GM802	55.605
SNP940	58.575
SNP343	59.22
SNP784	62.253
GM1853	62.265
GM69	64.268
SNP275	67.266
SNP650	67.266
GS3b	70.178
GM1214	71.337
SNP641	74.927
SNP389	75.497
GM980	77.198
SNP835	77.95
GM1347	78.43
SNP803	78.455
GM1348	78.455
GM2526	78.455
SNP1016	79.018
GM840	79.56
GM953	80.626
SNP274	82.337
8A
SNP545	0
SNP74	0.575
SNP197	0.575
GM2421	0.575
SNP37	2.278
SNP126	2.278
SNP362	2.278
SNP145	8.169
SNP997	8.747
GM1239	9.761
GM1073	9.772
GM2269	9.908
SNP967	16.843
SNP61	17.117
SNP184	17.833
GM1134	24.076
SNP998	25.052
RGC206	25.626
RGC268	26.577
GM1628	27.564
GM1320	28.396
GM1575	29.282
SNP43	29.995
SNP340	29.995
GM1872	30.416
SNP840	32.102
GM2055	34.968
GM1932	35.758
GM10	36.044
SNP740	36.243
GM2758	36.898
SNP48	38.506
SNP287	38.506
SNP298	39.424
GM1961	39.807
SNP775	41.334
SNP1034	41.334
SNP1048	41.334
SNP251	42.696
SNP324	42.696
SNP94	43.065
GM883	43.065
GM1844	43.196
SNP159	43.641
SNP1065	44.745
GM2400	45.299
SNP22	45.805
GM1744	46.121
SNP393	46.619
SNP209	47.234
GM2101	47.234
SNP475	48.13
SNP684	48.377
SNP925	48.377
SNP1028	48.377
GM1136	48.727
SNP360	48.978
GM58	48.978
GM1965	49.342
GM1165	49.358
SNP208	49.642
SNP443	49.718
SNP248	50.134
SNP501	50.134
SNP830	50.134
SNP368	50.642
GM741	50.789
SNP659	50.907
SNP598	51.223
SNP755	51.223
SNP361	51.465
SNP613	51.465
SNP1085	51.465
GM2182	51.563
SNP937	51.771
SNP758	52.668
SNP1022	52.8
SNP1061	52.8
GM1092	52.8
GM2125	53.01
SNP319	53.093
SNP637	53.093
SNP166	54.076
SNP259	54.076
GM2787	54.228
GM2089	55.042
SNP132	55.55
GM1281	56.073
GM2144	56.278
GM2551	56.438
SNP18	56.569
SNP359	56.569
GM2842	56.569
GM1613	56.569
SNP535	56.569
SNP910	56.569
GM2788	56.623
GM1709	57.327
SNP401	57.613
GM1201	57.67
SNP315	57.815
SNP657	57.815
SNP798	57.815
GM2832	57.921
GM2643	58.053
GM1001	58.106
SNP206	58.406
GM1798	59.613
SNP115	59.952
SNP245	59.952
SNP826	59.952
GM2644	60.364
GM2640	61.338
SNP965	61.555
GM1903a	62.056
SNP619	62.53
SNP633	62.644
SNP1100	62.89
SNP214	62.89
GM1240	62.89
RGC244	63.259
RGC219	63.26
GM1629	63.276
GM1901	63.696
SNP663	63.887
SNP1064	63.887
GM1905	63.887
GM1934	63.887
GM2339	63.893
GM2312	64.403
SNP892	64.563
SNP116	64.94
SNP266	64.94
SNP334	64.94
SNP365	64.94
SNP877	64.94
GM2600	64.943
SNP473	65.068
SNP849	65.068
GM1839	65.484
GM2601	65.979
GM1936	66.312
GM1831	66.887
SNP81	67.25
SNP221	67.25
SNP476	67.25
GM2176	67.425
SNP924	67.637
GM2665	67.637
GM2664	67.637
GM1917	67.932
GM1189	68.241
GM1509	68.692
GM2827	68.885
GM2564	69.016
GM1797	69.024
SNP419	69.208
SNP769	69.208
GM2712	69.208
GM2713	69.208
SNP913	69.623
GM71	69.857
GM1659b	70.214
GM1713	70.678
GM1238	71.462
SNP502	71.68
SNP560	71.68
SNP140	71.817
SNP374	72.576
GM2417	73.803
SNP432	74.392
SNP474	74.392
SNP891	74.392
GS43b	74.392
SNP174	74.798
SNP1054	74.798
SNP963	75.159
GM1957	75.514
GM1587	75.712
GM2099	77.34
9A
SNP358	0
SNP467	4.739
GM1174	5.276
SNP673	6.627
SNP477	7.004
GM1856	7.414
GM1835	7.415
SNP615	7.932
SNP256	8.497
SNP350	11.292
SNP640	12.592
SNP516	14.627
GM2438	21.69
GM1600	23.686
GM324	23.724
SNP441	23.748
SNP599	24.317
SNP1017	24.317
SNP887	24.689
GM2120	24.689
GM1338	24.689
GM1237	27.017
SNP149	28.206
SNP774	28.206
SNP948	28.651
SNP577	28.851
GM1952	28.851
GM1876	28.851
SNP364	29.995
SNP437	29.995
SNP521	29.995
SNP385	30.539
SNP439	30.539
GM1559	33.319
SNP65	33.337
GM1650	33.337
SNP975	34.38
GM1732	34.38
SNP378	36.228
GM1893	36.636
SNP218	36.706
SNP226	36.706
SNP919	36.706
SNP1009	36.706
SNP346	37.143
SNP679	37.516
SNP356	37.969
SNP525	39.019
SNP630	39.593
SNP47	41.457
GM1796	41.974
GM66	42.328
SNP860	43.157
SNP296	43.671
SNP413	43.671
SNP482	43.671
SNP711	43.671
RGC144b	43.671
SNP84	44.226
SNP111	44.226
SNP402	44.226
SNP465	44.226
SNP1057	44.226
SNP952	44.791
SNP672	45.352
SNP762	45.352
SNP1043	45.352
SNP446	46.527
SNP871	47.108
GM2164	48.277
GM1069	48.858
SNP28	49.943
SNP1052	51.239
SNP38	51.507
SNP616	51.507
SNP708	51.943
SNP787	51.943
GM2172	52.318
GM2839	52.554
SNP96	52.557
SNP733	52.557
SNP827	52.557
GM2359	52.557
GM1911	53.161
SNP338	53.733
SNP701	53.733
SNP851	53.733
SNP934	53.733
SNP1044	53.733
SNP1050	53.733
SNP972	54.475
GM1979	54.475
GM2792b	54.475
GM1834	54.509
GM2778	55.081
GM565	55.465
SNP429	55.563
GM328	55.563
GM2847	55.663
SNP68	55.947
SNP85	55.947
SNP92	55.947
GM2553	55.947
GM2292	55.947
SNP735	56.204
GM1851	56.627
GM1411	56.724
SNP5	56.733
SNP567	56.733
SNP978	56.733
GM2003	56.733
GM2389	56.733
GM2843	56.733
GM1291	57.258
SNP36	57.878
SNP685	57.878
SNP422	58.387
SNP739	58.387
SNP154	59.511
SNP874	59.511
SNP951	59.511
SNP953	59.7
GM1841	59.928
SNP790	60.157
GM7	60.157
GM1998	60.157
GM1999	60.214
GM1047	60.247
SNP100	60.409
SNP150	60.409
SNP609	61.012
GM2033	62.445
S197	63.42
SNP6	65.821
SNP141	66.215
SNP13	67.279
SNP550	67.279
SNP875	70.003
SNP124	70.27
SNP977	70.585
SNP49	72.956
SNP292	72.956
SNP584	72.956
SNP674	72.956
SNP621	73.33
GS20a	73.833
SNP794	78.201
SNP21	79.804
GM1803	82.977
RGC63	86.028
SNP722	87.682
GM2529	89.161
SNP533	89.336
GM1459	89.336
SNP884	91.074
SNP1055	91.074
GM1117	91.145
GM1329	92.974
GM1312	94.074
GM1607	94.232
SNP1109	94.99
SNP276	97.386
SNP748	97.386
SNP457	97.834
SNP738	99.4
GM1199	99.423
GM2081	100.503
GM1389	100.534
SNP305	101.015
SNP1110	104.59
SNP537	106.487
10A
GM2001	0
GM950	5.502
GM1373	6.332
GM2266	8.408
SNP107	8.889
GM2082	8.889
GM951	8.953
GM1562	9.158
GM2577	10.056
SNP372	12.24
SNP304	12.732
SNP530	12.732
SNP614	12.732
SNP805	12.732
GM810	12.899
SNP321	16.257
SNP157	17.977
GM1107	17.977
SNP527	18.727
SNP828	18.727
SNP838	18.727
SNP994	19.493
RGC33	20.705
GM2316	21.212
SNP1004	21.943
SNP147	22.964
RGC1	24.143
GM1561	25.499
SNP254	25.886
SNP404	25.886
SNP510	25.886
SNP746	30.834
GM1163	30.834
GM1624	31.151
GM2041	31.685
SNP158	34.129
SNP879	36.971
GM1764	37.245
GM2140	39.617
GM2029	40.747
SNP541	41.3
GM2058	43.217
GM926	44.202
GM927	45.26
SNP603	47.237
GM1195	47.253
GM2303	48.099
SNP230	48.967
GM2722	50.261
SNP121	50.421
GM1868	51.298
GM1481	51.817
SNP724	52.568
SNP57	53.1
SNP376	53.1
SNP715	53.1
SNP1006	53.1
SNP303	53.413
SNP781	53.82
SNP99	54.391
SNP426	54.391
SNP506	54.391
SNP731	54.391
SNP996	54.391
SNP788	55.098
GM1243	55.098
GM2320	55.098
SNP709	55.578
SNP590	55.904
GM2383	56.331
SNP829	56.669
SNP250	56.848
GM1341	57.319
GM2040	57.599
GM2084	57.939
GM2207	58.243
GM1563	58.385
GM784	58.486
GM2582	58.569
GM1322	58.58
SNP109	58.588
SNP119	58.588
SNP202	58.588
SNP380	58.588
SNP486	58.588
SNP651	58.588
SNP683	58.588
SNP695	58.588
SNP865	58.588
SNP922	58.588
SNP993	58.588
GM1303	58.588
GM117	58.588
GM1526	58.652
GM1933	58.708
SNP532	58.847
GM1875	59.138
SNP234	59.599
SNP257	59.599
SNP627	59.599
SNP749	59.599
GM2104	59.599
GM1460	59.609
GM1172	59.617
SNP409	59.83
GM1581	60.124
SNP243	60.311
SNP133	60.707
GM2348	61.222
GM1408	61.225
SNP677	62.322
SNP240	63.28
GM1453	63.641
GM2531	64.207
SNP606	64.688
SNP658	64.688
SNP802	64.688
SNP649	65.411
GM1527	65.68
GM2283	66.965
SNP618	69.07
SNP923	69.07
SNP488	70.843
GM2148	71.792
SNP105	71.95
SNP1029	71.95
SNP244	76.019
SNP933	76.019
SNP444	78.613
SNP528	79.697
GM2218	80.552
SNP703	80.742
SNP193	81.538
SNP669	82.418
GM1520c	83.283
SNP581	83.435
SNP878	83.435
GM1886	83.435
GM1520a	83.435
GM1520b	83.435
SNP297	83.757
SNP548	91.584
GM857	91.584
SNP671	96.65
SNP547	97.283
SNP173	98.991
SNP1021	98.991
SNP406	100.18
SNP98	103.766
GM2166	108.352
SNP815	110.178
GM2032	110.208
SNP696	111.412
